# Supplementary material for: Anti-Cancer Potential of a new Derivative of Caffeic Acid Phenethyl Ester targeting the Centrosome
Source: Redox Biol. 2025 Mar 5;81:103582. doi: 10.1016/j.redox.2025.103582 (PMC11951030; doi:10.1016/j.redox.2025.103582)
Supplement: Multimedia component 3 [file mmc3.xlsx]

## Sheet: RNA_Seq_3h_DE_genes
RNA-Seq CM14 vs DMSO 3h DE Genes
Gene ID	baseMean	log2FoldChange	lfcSE	stat	pvalue	padj	gene_name	gene_biotype	CM14_3h_rep1_normCounts	CM14_3h_rep2_normCounts	CM14_3h_rep3_normCounts	DMSO_3h_rep3_normCounts	DMSO_3h_rep1_normCounts	DMSO_3h_rep2_normCounts	CM14_3h_rep1_rawCounts	CM14_3h_rep2_rawCounts	CM14_3h_rep3_rawCounts	DMSO_3h_rep3_rawCounts	DMSO_3h_rep1_rawCounts	DMSO_3h_rep2_rawCounts
ENSG00000100292	574.405	6.82887	0.353301	19.3288	3.07775e-83	3.14854e-79	HMOX1	protein_coding	1274.57	990.694	1151.09	10.1873	9.53586	10.3481	1386	1232	1415	13	8	6
ENSG00000128965	427.906	4.55057	0.289477	15.72	1.10365e-55	5.64519e-52	CHAC1	protein_coding	777.987	673.865	1012.8	39.9655	36.9515	25.8703	846	838	1245	51	31	15
ENSG00000151012	412.98	2.77254	0.213313	12.9975	1.26437e-38	4.3115e-35	SLC7A11	protein_coding	751.318	652.957	757.36	98.7382	119.198	98.3073	817	812	931	126	100	57
ENSG00000130766	723.624	2.6304	0.259789	10.1251	4.2742e-24	1.09313e-20	SESN2	protein_coding	1269.06	1186.9	1286.94	256.249	209.789	132.801	1380	1476	1582	327	176	77
ENSG00000162772	292.353	2.45529	0.245833	9.98765	1.7263e-23	3.53201e-20	ATF3	protein_coding	494.748	484.089	508.432	103.44	101.319	62.0888	538	602	625	132	85	36
ENSG00000051108	590.501	1.65206	0.185138	8.9234	4.52191e-19	7.70985e-16	HERPUD1	protein_coding	930.642	855.599	903.789	300.917	296.804	255.254	1012	1064	1111	384	249	148
ENSG00000116761	209.732	2.46951	0.279247	8.84348	9.2786e-19	1.356e-15	CTH	protein_coding	400.948	270.189	396.984	76.0128	60.7911	53.4654	436	336	488	97	51	31
ENSG00000141682	300.777	1.98307	0.244598	8.10746	5.16903e-16	6.6099e-13	PMAIP1	protein_coding	530.613	424.583	487.281	148.891	97.7426	115.554	577	528	599	190	82	67
ENSG00000157514	272.674	1.97617	0.246646	8.01214	1.12726e-15	1.28132e-12	TSC22D3	protein_coding	412.903	399.655	493.789	110.493	134.694	84.5098	449	497	607	141	113	49
ENSG00000147852	127.251	1.97554	0.250125	7.89819	2.82982e-15	2.8949e-12	VLDLR	protein_coding	217.947	199.425	191.17	53.2873	46.4873	55.19	237	248	235	68	39	32
ENSG00000023909	672.17	1.40579	0.178835	7.86082	3.8164e-15	3.54925e-12	GCLM	protein_coding	1020.76	977.828	928.193	341.666	388.586	375.982	1110	1216	1141	436	326	218
ENSG00000070669	34.1126	4.14116	0.578926	7.15317	8.47956e-13	7.22883e-10	ASNS	protein_coding	80.9254	57.8977	55.3174	4.70182	2.38397	3.44938	88	72	68	6	2	2
ENSG00000073861	185.974	-1.53706	0.227207	-6.76503	1.33285e-11	1.04885e-08	TBX21	protein_coding	84.6038	92.4755	108.194	249.98	290.844	289.748	92	115	133	319	244	168
ENSG00000271992	52.8358	2.48218	0.372008	6.67239	2.51676e-11	1.83903e-08	AL354872.2	lincRNA	96.5587	70.7639	102.5	17.24	17.8797	12.0728	105	88	126	22	15	7
ENSG00000159556	38.3182	2.82188	0.423678	6.66043	2.73019e-11	1.86199e-08	ISL2	protein_coding	70.8097	64.3308	66.7063	11.7546	5.95991	10.3481	77	80	82	15	5	6
ENSG00000138061	2927.52	1.9906	0.299637	6.64336	3.06614e-11	1.96041e-08	CYP1B1	protein_coding	4357.09	4366.45	5313.72	1739.67	818.892	969.275	4738	5430	6532	2220	687	562
ENSG00000111981	33.2913	3.18676	0.48655	6.54971	5.76473e-11	3.3562e-08	ULBP1	protein_coding	58.8548	65.1349	56.1309	8.62	2.38397	8.62344	64	81	69	11	2	5
ENSG00000184557	1825.5	-2.12235	0.324215	-6.54611	5.90534e-11	3.3562e-08	SOCS3	protein_coding	536.131	711.659	797.221	1712.25	4086.12	3109.61	583	885	980	2185	3428	1803
ENSG00000196843	611.482	-1.16818	0.184127	-6.34441	2.23278e-10	1.20218e-07	ARID5A	protein_coding	357.727	376.335	394.543	789.122	812.932	938.231	389	468	485	1007	682	544
ENSG00000087074	226.93	1.84763	0.293328	6.29884	2.9988e-10	1.53388e-07	PPP1R15A	protein_coding	346.692	316.025	403.492	82.2819	140.654	72.4369	377	393	496	105	118	42
ENSG00000250562	112.623	1.66171	0.273001	6.08682	1.15173e-09	5.61057e-07	RPL38P4	processed_pseudogene	198.635	143.94	170.833	57.2055	46.4873	58.6394	216	179	210	73	39	34
ENSG00000234883	112.301	-1.74566	0.292416	-5.96979	2.37552e-09	1.10462e-06	MIR155HG	lincRNA	46.8999	54.6812	52.0634	136.353	156.15	227.659	51	68	64	174	131	132
ENSG00000163659	213.41	1.28147	0.217272	5.89801	3.67917e-09	1.63643e-06	TIPARP	protein_coding	301.631	316.025	291.23	141.055	113.238	117.279	328	393	358	180	95	68
ENSG00000168209	1299.64	1.31228	0.224396	5.84802	4.97446e-09	2.12036e-06	DDIT4	protein_coding	1761.97	2040.89	1753.89	574.406	878.491	788.183	1916	2538	2156	733	737	457
ENSG00000226950	651.409	-1.47551	0.257323	-5.73409	9.80368e-09	4.01167e-06	DANCR	processed_transcript	387.154	328.891	316.448	697.437	948.818	1229.7	421	409	389	890	796	713
ENSG00000069399	533.577	-1.87416	0.328404	-5.70688	1.15065e-08	4.52737e-06	BCL3	protein_coding	187.6	229.178	268.452	467.831	1089.47	958.927	204	285	330	597	914	556
ENSG00000135069	1174.09	1.07707	0.190922	5.64141	1.6866e-08	6.39035e-06	PSAT1	protein_coding	1595.52	1514.19	1669.28	679.413	877.299	708.847	1735	1883	2052	867	736	411
ENSG00000271204	98.1097	1.39731	0.253665	5.50847	3.61967e-08	1.32247e-05	AC016831.5	lincRNA	136.102	145.548	145.615	57.2055	52.4472	51.7407	148	181	179	73	44	30
ENSG00000266962	125.949	-1.71409	0.317895	-5.39198	6.96849e-08	2.45819e-05	AC067852.2	antisense_RNA	65.2921	54.6812	56.1309	126.166	255.084	198.339	71	68	69	161	214	115
ENSG00000113369	105.04	1.47917	0.280761	5.26841	1.37607e-07	4.69241e-05	ARRDC3	protein_coding	161.851	142.332	157.004	42.3164	56.0232	70.7122	176	177	193	54	47	41
ENSG00000175793	254.01	-1.32125	0.251573	-5.25195	1.50497e-07	4.96641e-05	SFN	protein_coding	142.539	139.115	153.75	295.431	467.257	325.966	155	173	189	377	392	189
ENSG00000138678	17.4108	3.96557	0.76332	5.19517	2.04535e-07	6.50546e-05	GPAT3	protein_coding	38.6235	24.124	36.6071	3.91818	1.19198	0	42	30	45	5	1	0
ENSG00000171223	1331.93	-1.34284	0.258717	-5.19039	2.09854e-07	6.50546e-05	JUNB	protein_coding	586.709	808.155	865.555	2085.26	2238.54	1407.35	638	1005	1064	2661	1878	816
ENSG00000130222	80.007	-1.68972	0.327589	-5.15805	2.4953e-07	7.50792e-05	GADD45G	protein_coding	26.6686	43.4233	43.115	100.306	156.15	110.38	29	54	53	128	131	64
ENSG00000161011	913.281	0.989642	0.192276	5.14698	2.64718e-07	7.67601e-05	SQSTM1	protein_coding	1271.82	1186.9	1184.44	529.738	699.694	607.091	1383	1476	1456	676	587	352
ENSG00000181449	313.645	-1.13044	0.219793	-5.14318	2.70124e-07	7.67601e-05	SOX2	protein_coding	159.092	209.075	221.27	437.269	398.122	457.043	173	260	272	558	334	265
ENSG00000169991	372.145	-1.26696	0.246678	-5.13609	2.80517e-07	7.75593e-05	IFFO2	protein_coding	194.957	228.374	231.031	392.602	630.559	555.35	212	284	284	501	529	322
ENSG00000054598	550.489	-1.08618	0.212395	-5.11399	3.15416e-07	8.49134e-05	FOXC1	protein_coding	290.596	385.181	382.341	832.222	733.069	679.527	316	479	470	1062	615	394
ENSG00000130164	646.793	-1.14535	0.224519	-5.10133	3.37275e-07	8.70589e-05	LDLR	protein_coding	344.852	381.16	481.587	778.151	1027.49	867.519	375	474	592	993	862	503
ENSG00000139269	24.2498	2.94269	0.577045	5.09958	3.40406e-07	8.70589e-05	INHBE	protein_coding	42.3019	29.753	55.3174	2.35091	7.1519	8.62344	46	37	68	3	6	5
ENSG00000178188	98.2033	-1.68792	0.332865	-5.07087	3.95994e-07	9.88054e-05	SH2B1	protein_coding	37.7039	45.0315	56.1309	100.306	193.101	156.947	41	56	69	128	162	91
ENSG00000198431	1107.29	0.844068	0.170202	4.9592	7.07825e-07	0.000172406	TXNRD1	protein_coding	1480.57	1309.94	1475.67	760.911	812.932	803.705	1610	1629	1814	971	682	466
ENSG00000005884	130.836	-1.96066	0.397827	-4.92844	8.28908e-07	0.000197203	ITGA3	protein_coding	44.1411	49.0522	66.7063	102.656	305.148	217.311	48	61	82	131	256	126
ENSG00000177971	820.069	-0.9897	0.201926	-4.9013	9.52046e-07	0.000221351	IMP3	protein_coding	479.115	528.316	639.404	988.166	1126.42	1158.99	521	657	786	1261	945	672
ENSG00000119487	371.999	-1.08398	0.22207	-4.88126	1.05411e-06	0.000239635	MAPKAP1	protein_coding	217.947	246.869	249.742	416.111	595.991	505.334	237	307	307	531	500	293
ENSG00000109971	2198.9	1.36097	0.279868	4.86289	1.15681e-06	0.000257265	HSPA8	protein_coding	3437.49	3242.27	2820.37	1763.18	979.81	950.304	3738	4032	3467	2250	822	551
ENSG00000231609	68.1456	1.60527	0.332025	4.83478	1.33293e-06	0.000290125	AC009501.1	antisense_RNA	75.4077	107.754	125.278	38.3982	30.9915	31.0444	82	134	154	49	26	18
ENSG00000181788	400.637	0.892734	0.184884	4.82861	1.37489e-06	0.000293024	SIAH2	protein_coding	513.14	512.234	536.904	268.004	302.764	270.776	558	637	660	342	254	157
ENSG00000165507	98.5505	-1.75664	0.369396	-4.75544	1.98013e-06	0.000413403	C10orf10	protein_coding	33.1058	65.939	35.7936	123.031	210.981	122.453	36	82	44	157	177	71
ENSG00000164284	194.119	1.20847	0.255366	4.73233	2.21959e-06	0.000454128	GRPEL2	protein_coding	280.48	241.24	293.67	127.733	137.078	84.5098	305	300	361	163	115	49
ENSG00000114455	752.417	-1.31504	0.2803	-4.69153	2.71165e-06	0.000543926	HHLA2	protein_coding	388.074	411.717	492.976	691.951	1208.67	1321.11	422	512	606	883	1014	766
ENSG00000139318	17.5641	3.08158	0.658462	4.67997	2.86916e-06	0.000564451	DUSP6	protein_coding	37.7039	28.1447	30.0992	7.05273	2.38397	0	41	35	37	9	2	0
ENSG00000134294	1349.32	0.919545	0.196772	4.67315	2.96609e-06	0.000572511	SLC38A2	protein_coding	1741.73	1642.85	1910.89	995.219	780.749	1024.47	1894	2043	2349	1270	655	594
ENSG00000127399	487.156	-1.9007	0.407198	-4.66776	3.04502e-06	0.000576863	LRRC61	protein_coding	181.162	183.343	252.182	302.484	1046.56	957.202	197	228	310	386	878	555
ENSG00000104221	63.0257	1.48459	0.318459	4.6618	3.13455e-06	0.000583027	BRF2	protein_coding	104.835	76.3928	98.4324	34.48	38.1434	25.8703	114	95	121	44	32	15
ENSG00000156273	129.099	1.10548	0.23867	4.63185	3.62405e-06	0.00065622	BACH1	protein_coding	193.117	171.281	165.139	81.4982	89.3987	74.1616	210	213	203	104	75	43
ENSG00000112715	179.542	1.08124	0.233529	4.63002	3.65636e-06	0.00065622	VEGFA	protein_coding	231.741	260.54	240.793	117.546	133.502	93.1332	252	324	296	150	112	54
ENSG00000168615	145.394	1.22915	0.265895	4.62268	3.78818e-06	0.000668157	ADAM9	protein_coding	220.706	207.467	186.289	108.926	83.4388	65.5382	240	258	229	139	70	38
ENSG00000100241	805.536	-2.04906	0.446369	-4.5905	4.42181e-06	0.000756606	SBF1	protein_coding	262.088	246.869	431.15	465.48	2016.83	1410.8	285	307	530	594	1692	818
ENSG00000166851	1110.5	-1.76826	0.385262	-4.58976	4.43757e-06	0.000756606	PLK1	protein_coding	459.803	455.944	595.476	715.46	2237.35	2198.98	500	567	732	913	1877	1275
ENSG00000137331	169.059	-1.10973	0.242667	-4.57307	4.80619e-06	0.000806021	IER3	protein_coding	95.6391	97.3003	128.532	257.816	207.405	227.659	104	121	158	329	174	132
ENSG00000100219	489.437	1.02928	0.225243	4.56967	4.88501e-06	0.000806027	XBP1	protein_coding	723.73	604.709	639.404	256.249	331.371	381.156	787	752	786	327	278	221
ENSG00000189184	32.7581	-1.86282	0.408081	-4.56485	4.99863e-06	0.000811683	PCDH18	protein_coding	11.0353	12.8662	17.8968	41.5327	47.6793	65.5382	12	16	22	53	40	38
ENSG00000206337	148.569	-1.08925	0.239509	-4.54785	5.41956e-06	0.000866283	HCP5	sense_overlapping	80.9254	99.7127	104.127	188.073	228.861	189.716	88	124	128	240	192	110
ENSG00000267100	167.766	-1.16835	0.257174	-4.54304	5.54488e-06	0.000872679	ILF3-AS1	lincRNA	90.1214	127.053	91.9245	195.126	257.468	244.906	98	158	113	249	216	142
ENSG00000110917	760.927	-0.930018	0.205015	-4.53634	5.7239e-06	0.000887204	MLEC	protein_coding	512.221	501.78	555.614	841.626	979.81	1174.51	557	624	683	1074	822	681
ENSG00000204388	341.008	1.16657	0.257679	4.52721	5.97686e-06	0.000912587	HSPA1B	protein_coding	464.401	481.677	471.011	198.26	278.924	151.773	505	599	579	253	234	88
ENSG00000283982	25.4453	2.11792	0.468592	4.51977	6.1908e-06	0.000931352	AL445623.2	lincRNA	41.3823	48.2481	35.7936	12.5382	9.53586	5.17407	45	60	44	16	8	3
ENSG00000223749	86.9068	-1.4197	0.317093	-4.47724	7.5615e-06	0.00112107	MIR503HG	lincRNA	39.5431	45.8357	56.9444	128.516	160.918	89.6838	43	57	70	164	135	52
ENSG00000151468	354.24	-0.980324	0.219614	-4.46384	8.0503e-06	0.00117649	CCDC3	protein_coding	217.947	238.024	257.877	387.117	536.392	488.087	237	296	317	494	450	283
ENSG00000120899	170.519	-1.74564	0.392576	-4.44662	8.72306e-06	0.00125686	PTK2B	protein_coding	62.5332	80.4135	91.111	119.113	330.179	339.764	68	100	112	152	277	197
ENSG00000132002	500.484	1.14655	0.258046	4.4432	8.86296e-06	0.00125928	DNAJB1	protein_coding	766.032	592.647	713.432	406.707	286.076	238.007	833	737	877	519	240	138
ENSG00000133265	643.107	-1.53512	0.346173	-4.43456	9.22617e-06	0.00129293	HSPBP1	protein_coding	295.194	313.613	379.9	475.667	1164.57	1229.7	321	390	467	607	977	713
ENSG00000164463	135.344	1.46089	0.330183	4.42448	9.66738e-06	0.00133645	CREBRF	protein_coding	216.107	188.168	192.797	100.306	40.5274	74.1616	235	234	237	128	34	43
ENSG00000169446	392.051	-0.96682	0.219526	-4.40412	1.06212e-05	0.0014391	MMGT1	protein_coding	256.57	236.416	301.805	439.62	528.048	589.844	279	294	371	561	443	342
ENSG00000179922	37.112	-1.5959	0.362482	-4.4027	1.06913e-05	0.0014391	ZNF784	protein_coding	20.2313	15.2786	19.5238	47.8018	56.0232	63.8135	22	19	24	61	47	37
ENSG00000137504	400.993	-1.02844	0.235984	-4.35812	1.31187e-05	0.00173148	CREBZF	protein_coding	227.143	242.849	320.516	450.591	604.335	560.524	247	302	394	575	507	325
ENSG00000104522	489.356	-1.84307	0.423041	-4.35673	1.32019e-05	0.00173148	TSTA3	protein_coding	202.313	205.858	231.031	266.436	1006.03	1024.47	220	256	284	340	844	594
ENSG00000105173	127.836	-1.12642	0.259085	-4.34768	1.37586e-05	0.00178165	CCNE1	protein_coding	72.6489	81.2176	86.2301	140.271	203.829	182.817	79	101	106	179	171	106
ENSG00000074935	82.3488	1.35274	0.312207	4.33284	1.472e-05	0.00186276	TUBE1	protein_coding	137.021	114.991	100.873	33.6964	48.8713	58.6394	149	143	124	43	41	34
ENSG00000154734	27.5669	1.95975	0.452347	4.3324	1.47491e-05	0.00186276	ADAMTS1	protein_coding	37.7039	51.4646	42.3015	8.62	16.6878	8.62344	41	64	52	11	14	5
ENSG00000106105	1069.21	0.883698	0.204937	4.31204	1.61752e-05	0.00201796	GARS	protein_coding	1517.35	1293.05	1352.84	894.913	675.854	681.252	1650	1608	1663	1142	567	395
ENSG00000136490	150.188	-1.68118	0.390413	-4.30615	1.66119e-05	0.00204747	LIMD2	protein_coding	64.3724	72.3721	76.4682	102.656	276.54	308.719	70	90	94	131	232	179
ENSG00000247315	317.828	-1.03733	0.241128	-4.30201	1.69254e-05	0.00206127	ZCCHC3	protein_coding	187.6	194.601	241.607	340.882	504.209	438.071	204	242	297	435	423	254
ENSG00000124171	52.0996	1.46624	0.341826	4.28943	1.79132e-05	0.0021559	PARD6B	protein_coding	60.694	87.6507	82.1626	32.9127	25.0316	24.1456	66	109	101	42	21	14
ENSG00000196305	493.921	0.867173	0.202651	4.27914	1.87614e-05	0.00223173	IARS	protein_coding	634.528	689.143	593.035	384.766	367.131	294.922	690	857	729	491	308	171
ENSG00000265972	358.338	1.06355	0.249099	4.26959	1.95835e-05	0.00230275	TXNIP	protein_coding	549.005	425.387	481.587	287.595	178.797	227.659	597	529	592	367	150	132
ENSG00000260257	207.805	-1.00276	0.235469	-4.25857	2.05739e-05	0.00239172	AL035071.1	lincRNA	136.102	139.115	139.107	224.12	328.987	279.4	148	173	171	286	276	162
ENSG00000135269	480.936	0.820562	0.193203	4.24716	2.16499e-05	0.00248852	TES	protein_coding	585.789	625.617	632.896	394.169	319.451	327.691	637	778	778	503	268	190
ENSG00000168003	1376.41	1.01391	0.23957	4.23223	2.31388e-05	0.00263011	SLC3A2	protein_coding	1799.67	1835.84	1891.37	1059.48	1032.26	639.86	1957	2283	2325	1352	866	371
ENSG00000130764	503.269	-1.09621	0.259208	-4.22907	2.34659e-05	0.00263798	LRRC47	protein_coding	308.068	293.509	359.563	481.937	833.196	743.341	335	365	442	615	699	431
ENSG00000111252	92.144	1.21986	0.288756	4.22455	2.39415e-05	0.00266219	SH2B3	protein_coding	120.468	130.27	138.293	71.3109	47.6793	44.8419	131	162	170	91	40	26
ENSG00000167996	927.401	1.34206	0.322249	4.16468	3.11792e-05	0.00342971	FTH1	protein_coding	1259.86	1367.83	1366.67	764.829	513.745	291.472	1370	1701	1680	976	431	169
ENSG00000139832	313.036	-0.906285	0.218287	-4.15181	3.29853e-05	0.00358979	RAB20	protein_coding	191.278	225.962	235.912	368.309	475.601	381.156	208	281	290	470	399	221
ENSG00000128590	124.633	1.0542	0.255025	4.13371	3.5695e-05	0.0038128	DNAJB9	protein_coding	171.047	158.415	173.274	64.2582	89.3987	91.4085	186	197	213	82	75	53
ENSG00000007047	233.914	-1.83467	0.44389	-4.13317	3.57799e-05	0.0038128	MARK4	protein_coding	86.443	86.0424	134.226	134.002	547.12	415.65	94	107	165	171	459	241
ENSG00000173575	460.175	1.19872	0.291301	4.11507	3.87058e-05	0.00408207	CHD2	protein_coding	635.448	541.987	749.225	391.818	240.78	201.789	691	674	921	500	202	117
ENSG00000031081	97.8344	-1.69237	0.412398	-4.10372	4.06554e-05	0.00424393	ARHGAP31	protein_coding	42.3019	39.4026	56.1309	67.3928	179.989	201.789	46	49	69	86	151	117
ENSG00000185950	179.062	0.963656	0.235041	4.09995	4.13231e-05	0.00427005	IRS2	protein_coding	207.831	242.045	261.944	130.867	129.926	101.757	226	301	322	167	109	59
ENSG00000116717	401.057	0.900688	0.219899	4.09592	4.20495e-05	0.00430166	GADD45A	protein_coding	543.487	494.543	532.023	315.022	303.956	217.311	591	615	654	402	255	126
ENSG00000251230	213.214	-0.873951	0.213847	-4.0868	4.37364e-05	0.00442994	MIR3945HG	lincRNA	134.263	160.023	156.19	254.682	270.58	303.545	146	199	192	325	227	176
ENSG00000146830	128.417	-1.66335	0.408497	-4.07187	4.66381e-05	0.00467752	GIGYF1	protein_coding	52.4176	58.7018	73.2142	90.9019	300.38	194.89	57	73	90	116	252	113
ENSG00000148341	363.251	-1.59962	0.39361	-4.06398	4.82427e-05	0.00479148	SH3GLB2	protein_coding	176.564	160.023	203.373	226.471	762.869	650.208	192	199	250	289	640	377
ENSG00000240230	140.112	0.994098	0.245351	4.05174	5.08372e-05	0.00496211	COX19	protein_coding	205.072	172.085	184.662	108.926	90.5907	79.3357	223	214	227	139	76	46
ENSG00000140564	550.165	-1.07299	0.264987	-4.04921	5.13912e-05	0.00496211	FURIN	protein_coding	352.209	318.437	392.103	526.604	963.122	748.515	383	396	482	672	808	434
ENSG00000162616	110.967	1.48026	0.365577	4.0491	5.14159e-05	0.00496211	DNAJB4	protein_coding	209.67	124.641	152.936	37.6146	51.2553	89.6838	228	155	188	48	43	52
ENSG00000180901	144.507	-1.16744	0.288998	-4.0396	5.35425e-05	0.00511907	KCTD2	protein_coding	79.0861	82.0217	104.94	141.838	238.397	220.76	86	102	129	181	200	128
ENSG00000160284	40.4735	-2.00132	0.496092	-4.03417	5.47949e-05	0.00519029	SPATC1L	protein_coding	16.5529	13.6703	17.8968	25.86	92.9746	75.8863	18	17	22	33	78	44
ENSG00000170871	39.3005	1.47243	0.36642	4.01842	5.85894e-05	0.00548805	KIAA0232	protein_coding	59.7744	65.1349	49.623	24.2927	21.4557	15.5222	65	81	61	31	18	9
ENSG00000107282	775.387	-0.917298	0.228518	-4.01412	5.96682e-05	0.00548805	APBA1	protein_coding	458.884	541.987	609.305	870.62	1238.47	933.057	499	674	749	1111	1039	541
ENSG00000101255	75.9216	1.38864	0.346138	4.01181	6.02549e-05	0.00548805	TRIB3	protein_coding	117.71	102.929	110.635	59.5564	25.0316	39.6678	128	128	136	76	21	23
ENSG00000118689	85.9936	1.47026	0.366503	4.01159	6.03118e-05	0.00548805	FOXO3	protein_coding	107.594	145.548	128.532	70.5273	30.9915	32.7691	117	181	158	90	26	19
ENSG00000114383	357.468	-0.944169	0.235431	-4.01038	6.06207e-05	0.00548805	TUSC2	protein_coding	217.947	231.591	282.281	380.847	476.793	555.35	237	288	347	486	400	322
ENSG00000175334	965.198	-1.52356	0.380192	-4.00734	6.14065e-05	0.00551043	BANF1	protein_coding	540.729	410.109	542.599	625.342	1623.48	2048.93	588	510	667	798	1362	1188
ENSG00000165383	166.25	-1.27202	0.31779	-4.0027	6.26239e-05	0.00555897	LRRC18	protein_coding	81.845	87.6507	121.21	153.593	247.932	305.27	89	109	149	196	208	177
ENSG00000156860	469.939	-1.18539	0.296261	-4.00115	6.30342e-05	0.00555897	FBRS	protein_coding	254.731	254.911	350.615	428.649	854.652	676.078	277	317	431	547	717	392
ENSG00000233762	3631.69	-1.53933	0.385043	-3.99782	6.39285e-05	0.00558965	AC007969.1	processed_pseudogene	2117.85	1468.35	1990.61	2294.49	6335.39	7583.46	2303	1826	2447	2928	5315	4397
ENSG00000179361	1112.96	-1.15191	0.288535	-3.99227	6.54424e-05	0.00567353	ARID3B	protein_coding	621.654	638.483	811.051	961.522	1889.29	1755.73	676	794	997	1227	1585	1018
ENSG00000129911	64.8896	-1.58935	0.399057	-3.98277	6.81162e-05	0.00585061	KLF16	protein_coding	27.5882	31.3613	37.4206	50.9364	129.926	112.105	30	39	46	65	109	65
ENSG00000196968	526.04	-0.87549	0.219918	-3.98099	6.86289e-05	0.00585061	FUT11	protein_coding	308.068	371.51	432.777	592.429	742.605	708.847	335	462	532	756	623	411
ENSG00000174684	123.065	-0.971682	0.245802	-3.95311	7.71409e-05	0.00652191	B4GAT1	protein_coding	86.443	69.1556	93.5515	152.026	171.645	165.57	94	86	115	194	144	96
ENSG00000119383	398.802	-1.59537	0.404283	-3.94619	7.94061e-05	0.00665839	PTPA	protein_coding	174.725	176.91	242.42	239.793	791.476	767.487	190	220	298	306	664	445
ENSG00000130590	149.003	-1.28217	0.325617	-3.93766	8.22787e-05	0.00684318	SAMD10	protein_coding	66.2117	95.692	98.4324	165.347	302.764	165.57	72	119	121	211	254	96
ENSG00000117906	496.261	-1.06726	0.271786	-3.92683	8.6073e-05	0.00710102	RCN2	protein_coding	317.264	341.757	300.992	473.317	635.327	908.911	345	425	370	604	533	527
ENSG00000188042	1286.93	-0.854059	0.217664	-3.92375	8.7181e-05	0.00713489	ARL4C	protein_coding	716.373	1030.9	1003.03	1659.74	1805.85	1505.65	779	1282	1233	2118	1515	873
ENSG00000196576	139.705	-1.6129	0.411629	-3.91834	8.91616e-05	0.00723907	PLXNB2	protein_coding	61.6136	65.1349	78.9086	86.9837	276.54	269.051	67	81	97	111	232	156
ENSG00000065357	172.002	-1.30677	0.33405	-3.9119	9.1573e-05	0.00737632	DGKA	protein_coding	94.7195	91.6714	109.821	139.487	328.987	267.327	103	114	135	178	276	155
ENSG00000170043	665.414	-1.38347	0.354875	-3.89846	9.68067e-05	0.00773697	TRAPPC1	protein_coding	397.27	317.633	390.476	459.995	1280.19	1146.92	432	395	480	587	1074	665
ENSG00000166123	66.9502	1.18342	0.303892	3.89423	9.85112e-05	0.00778565	GPT2	protein_coding	85.5234	83.63	110.635	47.0182	36.9515	37.9432	93	104	136	60	31	22
ENSG00000116044	803.748	0.948616	0.243661	3.89318	9.89378e-05	0.00778565	NFE2L2	protein_coding	1041.91	1057.44	1079.5	711.542	411.234	520.856	1133	1315	1327	908	345	302
ENSG00000100906	804.671	-0.707031	0.181826	-3.88851	0.000100863	0.00782915	NFKBIA	protein_coding	544.407	639.287	650.793	1031.27	1027.49	934.781	592	795	800	1316	862	542
ENSG00000109674	117.894	1.17879	0.303178	3.88813	0.000101021	0.00782915	NEIL3	protein_coding	190.359	160.023	142.361	97.171	53.6392	63.8135	207	199	175	124	45	37
ENSG00000116691	606.013	-0.952371	0.245845	-3.87387	0.000107121	0.00821271	MIIP	protein_coding	417.501	385.181	434.404	574.406	857.036	967.551	454	479	534	733	719	561
ENSG00000180447	528.014	-1.03399	0.267078	-3.87149	0.000108172	0.00821271	GAS1	protein_coding	296.113	443.078	300.178	613.588	901.139	613.989	322	551	369	783	756	356
ENSG00000142634	536.685	-1.18068	0.305134	-3.86937	0.000109117	0.00821271	EFHD2	protein_coding	297.952	314.417	371.765	439.62	839.156	957.202	324	391	457	561	704	555
ENSG00000132635	160.309	-0.90502	0.233902	-3.86923	0.000109182	0.00821271	PCED1A	protein_coding	101.157	123.837	109.008	181.02	231.245	215.586	110	154	134	231	194	125
ENSG00000107105	544.169	0.975258	0.252499	3.86243	0.000112266	0.0083831	ELAVL2	protein_coding	779.826	707.639	675.198	383.198	258.66	460.492	848	880	830	489	217	267
ENSG00000132017	55.0115	-1.86807	0.48465	-3.85447	0.000115983	0.00855664	DCAF15	protein_coding	21.1509	21.7116	27.6587	32.9127	133.502	93.1332	23	27	34	42	112	54
ENSG00000112293	79.6831	1.20872	0.313637	3.85387	0.000116263	0.00855664	GPLD1	protein_coding	93.7998	121.424	120.397	63.4746	39.3354	39.6678	102	151	148	81	33	23
ENSG00000123143	88.5958	-1.65072	0.428693	-3.85059	0.000117833	0.00861023	PKN1	protein_coding	36.7843	33.7737	56.9444	61.1237	154.958	187.991	40	42	70	78	130	109
ENSG00000254682	90.4533	-1.39491	0.362812	-3.84473	0.000120687	0.00875386	AP002387.1	antisense_RNA	58.8548	42.6191	47.1825	73.6619	151.382	169.02	64	53	58	94	127	98
ENSG00000132589	313.96	-0.972435	0.253037	-3.84306	0.00012151	0.00875386	FLOT2	protein_coding	213.349	185.755	235.912	311.104	503.017	434.622	232	231	290	397	422	252
ENSG00000088356	168.919	0.899604	0.234328	3.83908	0.000123498	0.00883489	PDRG1	protein_coding	254.731	189.776	214.762	112.06	118.006	124.178	277	236	264	143	99	72
ENSG00000157778	574.731	-1.04649	0.272892	-3.8348	0.000125665	0.00892748	PSMG3	protein_coding	370.601	370.706	382.341	501.528	964.314	858.895	403	461	470	640	809	498
ENSG00000171791	65.2558	1.21929	0.31832	3.83039	0.000127941	0.00900718	BCL2	protein_coding	85.5234	85.2383	104.94	44.6673	45.2953	25.8703	93	106	129	57	38	15
ENSG00000076944	77.0602	-2.41122	0.629689	-3.82922	0.000128548	0.00900718	STXBP2	protein_coding	20.2313	20.9075	31.7262	19.5909	218.133	151.773	22	26	39	25	183	88
ENSG00000094914	270.211	-1.83769	0.481284	-3.81831	0.000134371	0.00935114	AAAS	protein_coding	110.353	123.033	120.397	112.844	607.911	546.726	120	153	148	144	510	317
ENSG00000118308	172.201	1.1147	0.292446	3.81163	0.000138053	0.00954248	LRMP	protein_coding	228.062	254.911	226.964	152.809	89.3987	81.0604	248	317	279	195	75	47
ENSG00000142227	79.8885	-2.0447	0.53703	-3.80742	0.000140422	0.00964104	EMP3	protein_coding	23.9098	25.7323	43.115	38.3982	123.966	224.21	26	32	53	49	104	130
ENSG00000159840	220.43	-1.42502	0.374705	-3.80305	0.000142926	0.00974753	ZYX	protein_coding	125.986	105.342	126.905	152.809	464.873	346.662	137	131	156	195	390	201
ENSG00000261061	376.529	-0.981221	0.258171	-3.80066	0.000144311	0.00977686	AC092718.4	sense_intronic	249.213	254.911	253.809	345.584	555.464	600.192	271	317	312	441	466	348
ENSG00000255965	158.117	-1.69055	0.445964	-3.79077	0.000150182	0.0101076	AC073916.1	processed_pseudogene	47.8195	65.939	109.821	102.656	320.643	301.821	52	82	135	131	269	175
ENSG00000152409	471.58	1.39415	0.368709	3.78117	0.000156091	0.0104367	JMY	protein_coding	698.901	604.709	749.225	436.486	157.342	182.817	760	752	921	557	132	106
ENSG00000100784	398.991	0.808619	0.214194	3.77517	0.000159902	0.0106112	RPS6KA5	protein_coding	511.301	525.904	488.908	347.935	249.124	270.776	556	654	601	444	209	157
ENSG00000176014	1014.79	-0.74408	0.197251	-3.77224	0.000161786	0.0106112	TUBB6	protein_coding	715.454	674.669	885.078	1184.86	1257.54	1371.13	778	839	1088	1512	1055	795
ENSG00000128165	43.2024	1.43722	0.381002	3.7722	0.000161813	0.0106112	ADM2	protein_coding	68.0509	43.4233	78.0952	22.7255	26.2236	20.6963	74	54	96	29	22	12
ENSG00000161956	148.491	-1.1763	0.314139	-3.74454	0.000180728	0.0117199	SENP3	protein_coding	79.0861	84.4341	108.194	143.406	189.525	286.298	86	105	133	183	159	166
ENSG00000205155	305.107	-1.81316	0.484361	-3.74341	0.000181538	0.0117199	PSENEN	protein_coding	135.182	129.466	139.92	148.891	399.314	877.867	147	161	172	190	335	509
ENSG00000124659	98.3746	-1.0276	0.27457	-3.74256	0.000182157	0.0117199	TBCC	protein_coding	68.0509	57.8977	67.5198	103.44	150.19	143.149	74	72	83	132	126	83
ENSG00000100316	118.05	1.33207	0.356347	3.73813	0.000185392	0.0118535	RPL3	protein_coding	167.368	188.168	154.563	93.2528	73.9029	31.0444	182	234	190	119	62	18
ENSG00000155961	59.8939	1.25617	0.33689	3.72873	0.000192444	0.0122279	RAB39B	protein_coding	91.041	81.2176	82.9761	48.5855	26.2236	29.3197	99	101	102	62	22	17
ENSG00000171148	196.956	-1.35368	0.364235	-3.7165	0.000202	0.0127559	TADA3	protein_coding	102.996	119.012	109.008	139.487	311.107	400.128	112	148	134	178	261	232
ENSG00000214078	1096.68	-1.53643	0.413662	-3.71421	0.000203839	0.0127931	CPNE1	protein_coding	503.944	532.337	649.979	630.044	2592.56	1671.22	548	662	799	804	2175	969
ENSG00000179632	610.032	-1.18651	0.320974	-3.69659	0.000218517	0.0136307	MAF1	protein_coding	320.023	306.375	489.722	516.417	1039.41	988.247	348	381	602	659	872	573
ENSG00000112667	933.44	-1.12527	0.304703	-3.693	0.000221622	0.0137406	DNPH1	protein_coding	549.925	474.439	734.583	806.362	1393.43	1641.9	598	590	903	1029	1169	952
ENSG00000079432	107.445	-1.3208	0.35818	-3.68754	0.000226432	0.0139542	CIC	protein_coding	51.498	62.7225	69.9602	108.926	236.013	115.554	56	78	86	139	198	67
ENSG00000113552	130.425	-1.42002	0.385848	-3.68025	0.000233001	0.0142674	GNPDA1	protein_coding	66.2117	56.2894	89.484	94.0364	241.972	234.558	72	70	110	120	203	136
ENSG00000184675	39.1507	-1.31362	0.35709	-3.67867	0.000234453	0.0142674	AMER1	protein_coding	24.8294	23.3199	18.7103	47.8018	51.2553	68.9876	27	29	23	61	43	40
ENSG00000101473	236.138	-1.42035	0.386247	-3.67732	0.000235699	0.0142674	ACOT8	protein_coding	119.549	121.424	143.174	152.026	387.394	493.261	130	151	176	194	325	286
ENSG00000126464	62.7526	-1.64124	0.447156	-3.67039	0.000242176	0.0145733	PRR12	protein_coding	16.5529	27.3406	47.1825	64.2582	141.846	79.3357	18	34	58	82	119	46
ENSG00000260032	745.049	-0.67605	0.184349	-3.66722	0.000245197	0.0146546	NORAD	lincRNA	526.015	583.802	610.118	833.006	992.922	924.433	572	726	750	1063	833	536
ENSG00000171552	69.4851	-1.13406	0.309347	-3.66598	0.000246392	0.0146546	BCL2L1	protein_coding	39.5431	41.0109	48.8095	79.9309	83.4388	124.178	43	51	60	102	70	72
ENSG00000185475	203.407	-1.37465	0.375624	-3.65964	0.000252574	0.0148857	TMEM179B	protein_coding	94.7195	99.7127	143.988	146.54	330.179	405.302	103	124	177	187	277	235
ENSG00000175756	257.612	-1.22677	0.335358	-3.65809	0.0002541	0.0148857	AURKAIP1	protein_coding	149.896	141.528	170.02	192.775	432.69	458.767	163	176	209	246	363	266
ENSG00000103495	102.669	-1.56779	0.428646	-3.65754	0.000254643	0.0148857	MAZ	protein_coding	41.3823	44.2274	69.1467	69.7437	227.669	163.845	45	55	85	89	191	95
ENSG00000033030	429.167	0.801074	0.219176	3.65494	0.000257244	0.0149523	ZCCHC8	protein_coding	543.487	519.471	571.071	249.196	362.363	329.416	591	646	702	318	304	191
ENSG00000137166	45.4287	-1.91355	0.523888	-3.6526	0.000259598	0.0150039	FOXP4	protein_coding	21.1509	8.84548	26.8452	30.5618	98.9346	86.2344	23	11	33	39	83	50
ENSG00000268858	35.487	-1.49326	0.409117	-3.64996	0.000262276	0.0150735	AL118506.1	antisense_RNA	13.7941	21.7116	19.5238	34.48	59.5991	63.8135	15	27	24	44	50	37
ENSG00000230734	3203.26	-1.62977	0.446938	-3.64652	0.000265813	0.0151083	RPL10P3	processed_pseudogene	1722.42	1305.11	1665.22	1753.78	4125.45	8647.59	1873	1623	2047	2238	3461	5014
ENSG00000104973	50.964	-1.82703	0.501037	-3.6465	0.000265835	0.0151083	MED25	protein_coding	16.5529	20.9075	29.2857	30.5618	123.966	84.5098	18	26	36	39	104	49
ENSG00000013275	1612.84	-1.28296	0.352323	-3.64144	0.000271119	0.0153235	PSMC4	protein_coding	917.767	907.868	991.646	1060.26	2841.69	2957.84	998	1129	1219	1353	2384	1715
ENSG00000242125	502.886	-1.38892	0.381857	-3.63728	0.000275531	0.0154288	SNHG3	sense_intronic	264.847	299.138	269.266	340.098	1160.99	682.977	288	372	331	434	974	396
ENSG00000106266	177.649	-1.13126	0.311055	-3.63684	0.000275999	0.0154288	SNX8	protein_coding	97.4783	114.991	120.397	149.675	303.956	279.4	106	143	148	191	255	162
ENSG00000010165	289.887	-1.08726	0.299771	-3.62697	0.000286764	0.0159434	METTL13	protein_coding	176.564	194.601	183.849	239.793	437.458	507.059	192	242	226	306	367	294
ENSG00000005075	427.198	-1.36447	0.377519	-3.6143	0.00030116	0.0166533	POLR2J	protein_coding	253.811	224.354	237.539	278.975	638.903	929.607	276	279	292	356	536	539
ENSG00000115392	188.835	-0.852635	0.236281	-3.60856	0.0003079	0.0169345	FANCL	protein_coding	120.468	120.62	161.885	218.635	252.7	258.703	131	150	199	279	212	150
ENSG00000197568	45.6861	-1.4478	0.401401	-3.60688	0.000309897	0.0169532	HHLA3	protein_coding	20.2313	19.2992	33.3531	43.1	82.2468	75.8863	22	24	41	55	69	44
ENSG00000011009	291.821	-1.16547	0.323361	-3.60424	0.000313071	0.0170357	LYPLA2	protein_coding	185.76	158.415	194.424	225.687	474.409	512.233	202	197	239	288	398	297
ENSG00000169738	611.158	-1.32035	0.366571	-3.60189	0.000315916	0.0170996	DCXR	protein_coding	343.933	349.799	353.869	392.602	1222.97	1003.77	374	435	435	501	1026	582
ENSG00000008300	66.7457	-1.34683	0.374616	-3.59524	0.000324098	0.0174501	CELSR3	protein_coding	35.8646	34.5778	42.3015	61.9073	143.038	82.7851	39	43	52	79	120	48
ENSG00000222041	630.124	-1.64414	0.457665	-3.59245	0.000327584	0.0175455	CYTOR	lincRNA	357.727	246.065	311.567	398.087	661.55	1805.75	389	306	383	508	555	1047
ENSG00000198964	236.68	0.888254	0.247682	3.58627	0.000335438	0.0178502	SGMS1	protein_coding	310.827	331.303	282.281	210.798	138.27	146.599	338	412	347	269	116	85
ENSG00000134287	919.852	-1.09289	0.304831	-3.58524	0.000336764	0.0178502	ARF3	protein_coding	563.719	560.482	636.15	717.028	1606.79	1434.94	613	697	782	915	1348	832
ENSG00000067225	8227.76	-1.23219	0.344272	-3.57913	0.000344736	0.0181786	PKM	protein_coding	4753.45	4656.74	5328.37	5563.04	15655.5	13409.5	5169	5791	6550	7099	13134	7775
ENSG00000099622	659.383	-0.615889	0.172457	-3.57126	0.000355264	0.0186377	CIRBP	protein_coding	501.185	531.533	528.769	749.157	836.772	808.879	545	661	650	956	702	469
ENSG00000230590	160.125	0.953081	0.266994	3.56967	0.000357431	0.0186557	FTX	lincRNA	204.153	219.529	212.321	143.406	88.2067	93.1332	222	273	261	183	74	54
ENSG00000144579	176.1	-1.21657	0.341157	-3.566	0.000362469	0.0188227	CTDSP1	protein_coding	79.0861	104.538	133.413	152.809	334.947	251.805	86	130	164	195	281	146
ENSG00000115904	179.056	1.01523	0.284917	3.56324	0.000366308	0.0189259	SOS1	protein_coding	232.66	237.22	252.182	162.213	107.278	82.7851	253	295	310	207	90	48
ENSG00000242358	86.235	1.26307	0.354952	3.55843	0.000373074	0.0191786	RPS21P4	processed_pseudogene	158.172	106.95	100.059	60.34	29.7996	62.0888	172	133	123	77	25	36
ENSG00000161999	282.933	-1.14635	0.32245	-3.55512	0.000377812	0.0193067	JMJD8	protein_coding	157.253	176.105	193.611	218.635	486.329	465.666	171	219	238	279	408	270
ENSG00000249992	172.382	-1.08873	0.306335	-3.55406	0.00037934	0.0193067	TMEM158	protein_coding	80.0058	110.166	139.92	177.886	300.38	225.934	87	137	172	227	252	131
ENSG00000235174	13.8158	2.14418	0.603771	3.55131	0.000383314	0.0193606	AC019205.3	processed_pseudogene	26.6686	24.124	17.0833	6.26909	3.57595	5.17407	29	30	21	8	3	3
ENSG00000262251	69.8737	-1.08523	0.305638	-3.55072	0.000384185	0.0193606	AC087388.1	sense_intronic	39.5431	48.2481	46.369	80.7146	121.582	82.7851	43	60	57	103	102	48
ENSG00000187778	801.523	-1.22932	0.346365	-3.54922	0.000386372	0.0193754	MCRS1	protein_coding	399.109	446.295	591.408	583.026	1507.86	1281.44	434	555	727	744	1265	743
ENSG00000162889	613.676	-0.92686	0.261395	-3.54583	0.000391381	0.0194258	MAPKAPK2	protein_coding	381.637	377.943	508.432	583.026	973.85	857.17	415	470	625	744	817	497
ENSG00000120949	2089.09	-0.692009	0.19522	-3.54477	0.000392954	0.0194258	TNFRSF8	protein_coding	1394.12	1528.66	1869.4	2490.4	2785.66	2466.31	1516	1901	2298	3178	2337	1430
ENSG00000196544	104.155	-1.17716	0.332279	-3.54268	0.000396078	0.0194258	BORCS6	protein_coding	64.3724	43.4233	82.9761	105.007	154.958	174.194	70	54	102	134	130	101
ENSG00000031823	328.392	-1.05844	0.298845	-3.54177	0.000397447	0.0194258	RANBP3	protein_coding	197.715	206.663	233.472	269.571	550.696	512.233	215	257	287	344	462	297
ENSG00000140264	1372.97	1.10143	0.311057	3.54093	0.000398718	0.0194258	SERF2	protein_coding	2261.31	1931.53	1429.3	1272.63	668.702	674.353	2459	2402	1757	1624	561	391
ENSG00000256618	397.275	1.24947	0.352868	3.5409	0.00039877	0.0194258	MTRNR2L1	protein_coding	683.268	489.718	508.432	373.795	183.565	144.874	743	609	625	477	154	84
ENSG00000148450	220.104	-1.29817	0.36731	-3.53426	0.000408918	0.0198257	MSRB2	protein_coding	111.272	129.466	139.92	148.891	406.466	384.606	121	161	172	190	341	223
ENSG00000213654	66.7927	-1.40527	0.398586	-3.52564	0.000422459	0.0203857	GPSM3	protein_coding	31.2666	35.3819	42.3015	49.3691	125.158	117.279	34	44	52	63	105	68
ENSG00000116741	34.2732	1.3546	0.384436	3.52359	0.000425735	0.0204473	RGS2	protein_coding	58.8548	39.4026	49.623	20.3746	16.6878	20.6963	64	49	61	26	14	12
ENSG00000255198	403.808	-1.07689	0.306073	-3.51841	0.000434139	0.0207535	SNHG9	lincRNA	343.013	209.075	226.151	370.66	584.071	689.876	373	260	278	473	490	400
ENSG00000198517	180.205	-1.32181	0.376091	-3.51459	0.000440434	0.0209564	MAFK	protein_coding	68.9705	107.754	131.786	163.78	393.354	215.586	75	134	162	209	330	125
ENSG00000133121	102.936	-1.00255	0.285957	-3.50596	0.000454963	0.0215476	STARD13	protein_coding	69.8901	70.7639	65.0793	160.646	97.7426	153.497	76	88	80	205	82	89
ENSG00000063244	1547.86	-0.970035	0.276946	-3.50261	0.000460718	0.0217195	U2AF2	protein_coding	937.079	923.951	1276.37	1374.5	2474.56	2300.74	1019	1149	1569	1754	2076	1334
ENSG00000107372	1022.58	0.755904	0.216051	3.49874	0.000467467	0.0219367	ZFAND5	protein_coding	1192.73	1272.95	1391.07	889.428	789.092	600.192	1297	1583	1710	1135	662	348
ENSG00000269343	105.472	-0.889239	0.254337	-3.4963	0.000471761	0.0220371	ZNF587B	protein_coding	59.7744	82.0217	79.7221	133.218	141.846	136.25	65	102	98	170	119	79
ENSG00000030582	367.168	-0.895408	0.256385	-3.49244	0.000478631	0.022216	GRN	protein_coding	250.133	238.828	280.654	358.906	617.447	457.043	272	297	345	458	518	265
ENSG00000170955	436.72	-1.25643	0.359832	-3.49171	0.000479935	0.022216	CAVIN3	protein_coding	213.349	251.694	306.686	304.051	692.542	851.996	232	313	377	388	581	494
ENSG00000198356	133.128	-1.6946	0.485669	-3.48921	0.000484446	0.0223238	ASNA1	protein_coding	52.4176	56.2894	78.9086	62.6909	227.669	320.792	57	70	97	80	191	186
ENSG00000274943	24.6262	-1.71776	0.493895	-3.47797	0.000505218	0.0231766	AC079684.1	sense_intronic	12.8745	8.84548	12.2024	20.3746	41.7194	51.7407	14	11	15	26	35	30
ENSG00000212802	434.322	-1.5747	0.453161	-3.47494	0.000510975	0.0233361	RPL15P3	processed_pseudogene	242.776	184.951	226.151	235.091	561.424	1155.54	264	230	278	300	471	670
ENSG00000177225	87.3195	-0.96908	0.279084	-3.47236	0.000515908	0.0234566	GATD1	protein_coding	53.3372	61.1142	61.8253	91.6855	133.502	122.453	58	76	76	117	112	71
ENSG00000124614	537.024	-1.78262	0.513923	-3.46865	0.00052309	0.0236779	RPS10	protein_coding	308.068	190.58	226.151	254.682	600.759	1641.9	335	237	278	325	504	952
ENSG00000201998	59.9695	1.90519	0.550588	3.46028	0.000539621	0.024255	SNORA23	snoRNA	174.725	49.8563	58.5714	25.0764	11.9198	39.6678	190	62	72	32	10	23
ENSG00000012232	67.6811	-1.09969	0.317859	-3.45969	0.000540797	0.024255	EXTL3	protein_coding	36.7843	45.0315	46.369	66.6091	106.086	105.206	40	56	57	85	89	61
ENSG00000130589	113.589	-1.21907	0.352474	-3.45862	0.000542951	0.024255	HELZ2	protein_coding	52.4176	74.7845	77.2817	110.493	237.205	129.352	57	93	95	141	199	75
ENSG00000204227	429.701	-0.955262	0.276369	-3.45648	0.000547289	0.0243425	RING1	protein_coding	263.007	295.117	318.075	382.415	736.645	582.945	286	367	391	488	618	338
ENSG00000169230	1943.55	-1.09028	0.315705	-3.45347	0.000553428	0.024509	PRELID1	protein_coding	1236.87	1197.36	1291.01	1418.38	3218.35	3299.33	1345	1489	1587	1810	2700	1913
ENSG00000186010	203.118	-1.68629	0.488552	-3.45162	0.000557242	0.0245715	NDUFA13	protein_coding	106.674	84.4341	96.8054	110.493	225.285	595.018	116	105	119	141	189	345
ENSG00000261094	29.0066	-1.45283	0.42124	-3.44894	0.000562786	0.0247095	AC007066.2	sense_overlapping	12.8745	16.8868	16.2698	28.9946	52.4472	46.5666	14	21	20	37	44	27
ENSG00000159792	123.944	-1.01657	0.2953	-3.44251	0.000576343	0.0250947	PSKH1	protein_coding	57.9352	86.0424	100.873	133.218	177.605	187.991	63	107	124	170	149	109
ENSG00000225475	528.19	-1.39164	0.404321	-3.44192	0.000577605	0.0250947	AC099789.1	processed_pseudogene	294.274	206.663	372.579	327.56	898.755	1069.31	320	257	458	418	754	620
ENSG00000082996	125.339	1.09171	0.317238	3.4413	0.00057892	0.0250947	RNF13	protein_coding	163.69	188.972	159.444	100.306	46.4873	93.1332	178	235	196	128	39	54
ENSG00000160446	98.0258	-1.27959	0.372132	-3.43854	0.000584865	0.0252454	ZDHHC12	protein_coding	44.1411	51.4646	74.8412	79.1473	160.918	177.643	48	64	92	101	135	103
ENSG00000155313	213.334	0.776873	0.226084	3.43621	0.000589904	0.025356	USP25	protein_coding	270.364	286.272	252.996	183.371	133.502	153.497	294	356	311	234	112	89
ENSG00000135446	1874.7	-1.18743	0.34595	-3.43238	0.000598305	0.0256095	CDK4	protein_coding	1068.58	1086.39	1275.55	1264.01	3033.6	3520.09	1162	1351	1568	1613	2545	2041
ENSG00000167850	65.1289	-1.18799	0.346816	-3.42541	0.000613873	0.0261663	CD300C	protein_coding	33.1058	38.5985	47.1825	67.3928	125.158	79.3357	36	48	58	86	105	46
ENSG00000205208	589.5	-0.889635	0.259813	-3.42414	0.000616748	0.0261757	C4orf46	protein_coding	407.386	411.717	418.948	517.2	848.692	933.057	443	512	515	660	712	541
ENSG00000215301	2064.48	-0.724748	0.211766	-3.4224	0.000620713	0.0261757	DDX3X	protein_coding	1505.4	1540.72	1621.29	2057.83	2567.53	3094.09	1637	1916	1993	2626	2154	1794
ENSG00000213465	50.8418	-1.41537	0.413768	-3.4207	0.000624608	0.0261757	ARL2	protein_coding	25.749	25.7323	30.9127	37.6146	95.3586	89.6838	28	32	38	48	80	52
ENSG00000105939	1096.14	0.727605	0.212712	3.42061	0.000624799	0.0261757	ZC3HAV1	protein_coding	1357.34	1308.33	1438.25	1009.32	777.173	686.426	1476	1627	1768	1288	652	398
ENSG00000135999	84.988	1.18947	0.347915	3.41884	0.000628876	0.0261757	EPC2	protein_coding	117.71	111.775	127.718	78.3637	38.1434	36.2185	128	139	157	100	32	21
ENSG00000120690	134.016	0.95823	0.280299	3.4186	0.000629445	0.0261757	ELF1	protein_coding	180.243	192.188	161.071	120.68	77.4789	72.4369	196	239	198	154	65	42
ENSG00000197757	189.707	-0.763484	0.223428	-3.41714	0.000632836	0.0262102	HOXC6	protein_coding	121.388	152.786	148.055	240.576	259.852	215.586	132	190	182	307	218	125
ENSG00000260804	88.1648	-0.953566	0.279772	-3.40837	0.000653534	0.0267089	LINC01963	lincRNA	55.1764	54.6812	69.1467	96.3873	115.622	137.975	60	68	85	123	97	80
ENSG00000057657	5666.65	0.57825	0.169695	3.40758	0.00065542	0.0267089	PRDM1	protein_coding	6250.56	7376.33	6736.52	4816.23	4553.37	4266.88	6797	9173	8281	6146	3820	2474
ENSG00000004777	26.0639	-2.1871	0.642026	-3.40656	0.000657869	0.0267089	ARHGAP33	protein_coding	11.0353	3.21654	13.8293	16.4564	73.9029	37.9432	12	4	17	21	62	22
ENSG00000183808	172.573	0.855643	0.251251	3.40553	0.000660366	0.0267089	RBM12B	protein_coding	207.831	220.333	240.793	153.593	102.511	110.38	226	274	296	196	86	64
ENSG00000149480	743.045	-1.16024	0.340846	-3.40399	0.000664098	0.0267089	MTA2	protein_coding	411.984	461.573	503.551	522.686	1418.46	1140.02	448	574	619	667	1190	661
ENSG00000116649	2850.09	-1.14855	0.337443	-3.40369	0.000664814	0.0267089	SRM	protein_coding	1576.21	1687.07	2051.62	2062.53	5601.13	4122.01	1714	2098	2522	2632	4699	2390
ENSG00000163191	1529.92	-1.24609	0.366277	-3.40205	0.000668827	0.0267089	S100A11	protein_coding	1008.81	782.423	929.82	973.277	2487.67	2997.51	1097	973	1143	1242	2087	1738
ENSG00000160570	121.984	0.866117	0.254597	3.40191	0.000669172	0.0267089	DEDD2	protein_coding	172.886	159.219	140.734	95.6037	70.327	93.1332	188	198	173	122	59	54
ENSG00000186767	134.224	-0.890559	0.261796	-3.40172	0.00066963	0.0267089	SPIN4	protein_coding	80.9254	94.8879	104.94	138.704	182.373	203.513	88	118	129	177	153	118
ENSG00000115165	1024.06	0.768911	0.226073	3.40117	0.000670985	0.0267089	CYTIP	protein_coding	1332.51	1128.2	1410.59	817.333	586.455	869.243	1449	1403	1734	1043	492	504
ENSG00000130921	163.186	0.907214	0.266841	3.39983	0.000674273	0.0267357	C12orf65	protein_coding	230.821	204.25	206.627	144.973	109.662	82.7851	251	254	254	185	92	48
ENSG00000121900	39.7288	-1.31887	0.388415	-3.39553	0.000684966	0.0270453	TMEM54	protein_coding	21.1509	23.3199	22.7778	36.8309	58.4071	75.8863	23	29	28	47	49	44
ENSG00000153879	362.71	0.657583	0.1938	3.39311	0.000691039	0.0270453	CEBPG	protein_coding	457.964	428.604	443.353	251.547	286.076	308.719	498	533	545	321	240	179
ENSG00000089327	167.932	-1.26242	0.372122	-3.39247	0.000692649	0.0270453	FXYD5	protein_coding	93.7998	79.6093	122.024	119.113	301.572	291.472	102	99	150	152	253	169
ENSG00000106211	642.143	-1.23217	0.363208	-3.39247	0.000692656	0.0270453	HSPB1	protein_coding	352.209	351.407	445.793	423.164	1257.54	1022.74	383	437	548	540	1055	593
ENSG00000117877	196.018	-0.993509	0.29301	-3.3907	0.000697148	0.0271172	CD3EAP	protein_coding	141.619	103.733	147.242	184.155	333.755	265.602	154	129	181	235	280	154
ENSG00000273449	53.5008	-1.52654	0.450445	-3.38897	0.000701565	0.0271451	AC093788.1	lincRNA	20.2313	28.1447	33.3531	36.0473	89.3987	113.829	22	35	41	46	75	66
ENSG00000116685	271.399	-0.780454	0.230335	-3.38834	0.000703172	0.0271451	KIAA2013	protein_coding	182.082	213.096	203.373	286.811	413.618	329.416	198	265	250	366	347	191
ENSG00000156127	745.322	-1.03458	0.305687	-3.38445	0.0007132	0.0273428	BATF	protein_coding	526.934	473.635	464.503	669.226	847.5	1490.13	573	589	571	854	711	864
ENSG00000146232	49.3818	-1.17559	0.347367	-3.38429	0.000713639	0.0273428	NFKBIE	protein_coding	30.347	24.124	35.7936	50.9364	77.4789	77.611	33	30	44	65	65	45
ENSG00000064666	649.043	-1.09541	0.323964	-3.38128	0.0007215	0.0275409	CNN2	protein_coding	383.476	420.562	436.845	521.118	1314.76	817.503	417	523	537	665	1103	474
ENSG00000244754	693.73	0.852156	0.252275	3.37788	0.000730457	0.0277791	N4BP2L2	protein_coding	918.687	834.692	926.566	626.126	349.251	507.059	999	1038	1139	799	293	294
ENSG00000105329	138.856	-1.17346	0.348341	-3.36871	0.000755211	0.0285684	TGFB1	protein_coding	80.9254	72.3721	101.686	108.142	252.7	217.311	88	90	125	138	212	126
ENSG00000178057	699.947	-1.27707	0.379168	-3.36807	0.000756957	0.0285684	NDUFAF3	protein_coding	444.17	382.768	398.611	420.813	1175.29	1378.03	483	476	490	537	986	799
ENSG00000115216	170.738	-1.06403	0.316007	-3.36712	0.000759589	0.0285684	NRBP1	protein_coding	126.906	96.4962	106.567	158.295	205.021	331.14	138	120	131	202	172	192
ENSG00000130749	736.553	-0.623526	0.18532	-3.3646	0.00076655	0.0287246	ZC3H4	protein_coding	514.98	612.751	611.745	874.539	961.93	843.373	560	762	752	1116	807	489
ENSG00000177954	263.071	1.24026	0.36892	3.36186	0.000774188	0.0288663	RPS27	protein_coding	552.683	328.087	226.964	148.891	109.662	212.137	601	408	279	190	92	123
ENSG00000020129	189.027	-1.26201	0.375461	-3.36123	0.000775975	0.0288663	NCDN	protein_coding	105.755	111.775	115.516	129.3	399.314	272.501	115	139	142	165	335	158
ENSG00000185010	68.3463	-1.2091	0.359974	-3.35886	0.000782642	0.0289563	F8	protein_coding	45.0607	36.1861	41.488	57.2055	102.511	127.627	49	45	51	73	86	74
ENSG00000111667	179.49	-0.978773	0.291444	-3.35836	0.000784056	0.0289563	USP5	protein_coding	109.433	110.971	140.734	159.862	276.54	279.4	119	138	173	204	232	162
ENSG00000126264	437.97	-1.4113	0.420821	-3.35368	0.000797458	0.0291682	HCST	protein_coding	269.445	216.312	231.031	261.735	566.192	1083.1	293	269	284	334	475	628
ENSG00000122390	117.32	-1.26715	0.377854	-3.35353	0.000797875	0.0291682	NAA60	protein_coding	69.8901	52.2688	83.7896	88.5509	230.053	179.368	76	65	103	113	193	104
ENSG00000182831	336.248	0.639252	0.19063	3.35337	0.000798347	0.0291682	C16orf72	protein_coding	411.984	390.809	425.456	246.846	283.692	258.703	448	486	523	315	238	150
ENSG00000103326	286.37	-1.02904	0.307411	-3.34745	0.000815579	0.0296871	CAPN15	protein_coding	177.484	190.58	196.865	274.273	568.576	310.444	193	237	242	350	477	180
ENSG00000218227	36.5452	1.55604	0.465117	3.34549	0.00082138	0.0296871	AC136632.1	processed_pseudogene	64.3724	58.7018	42.3015	30.5618	9.53586	13.7975	70	73	52	39	8	8
ENSG00000104689	210.377	0.779978	0.233146	3.34545	0.000821505	0.0296871	TNFRSF10A	protein_coding	258.409	262.952	277.4	182.587	123.966	156.947	281	327	341	233	104	91
ENSG00000101412	281.034	-0.953232	0.28505	-3.34409	0.000825523	0.0296871	E2F1	protein_coding	149.896	169.672	253.809	288.378	439.842	384.606	163	211	312	368	369	223
ENSG00000186111	77.9473	-1.40258	0.419621	-3.34248	0.00083032	0.0296871	PIP5K1C	protein_coding	30.347	46.6398	50.4365	53.2873	148.998	137.975	33	58	62	68	125	80
ENSG00000110651	1685.63	-0.867785	0.259662	-3.34198	0.000831825	0.0296871	CD81	protein_coding	1075.94	1208.61	1294.26	1476.37	2681.96	2376.62	1170	1503	1591	1884	2250	1378
ENSG00000178567	336.378	-0.664026	0.19873	-3.34136	0.000833699	0.0296871	EPM2AIP1	protein_coding	242.776	272.602	264.385	402.006	374.283	462.217	264	339	325	513	314	268
ENSG00000254901	121.757	-1.03622	0.310184	-3.34067	0.000835766	0.0296871	BORCS8	protein_coding	83.6842	76.3928	78.0952	103.44	187.141	201.789	91	95	96	132	157	117
ENSG00000105401	2276.3	-0.899091	0.269228	-3.33952	0.000839241	0.0297074	CDC37	protein_coding	1497.12	1506.14	1762.84	1959.09	3798.85	3133.76	1628	1873	2167	2500	3187	1817
ENSG00000146112	1040.5	-1.06716	0.32005	-3.33436	0.000854948	0.030159	PPP1R18	protein_coding	592.226	689.143	734.583	797.742	1982.27	1447.01	644	857	903	1018	1663	839
ENSG00000170500	46.7692	1.2391	0.372027	3.33069	0.000866315	0.030455	LONRF2	protein_coding	66.2117	53.877	78.9086	37.6146	25.0316	18.9716	72	67	97	48	21	11
ENSG00000166189	98.8931	-1.042	0.313182	-3.32715	0.000877398	0.030739	HPS6	protein_coding	52.4176	69.9597	70.7737	94.0364	171.645	134.526	57	87	87	120	144	78
ENSG00000279145	18.2147	2.37911	0.715549	3.32487	0.000884586	0.030885	AC011912.1	TEC	37.7039	21.7116	34.1666	13.3218	2.38397	0	41	27	42	17	2	0
ENSG00000066135	430.197	0.61224	0.184454	3.3192	0.000902748	0.0314068	KDM4A	protein_coding	503.944	515.45	542.599	364.391	340.907	313.893	548	641	667	465	286	182
ENSG00000134072	136.308	-1.42929	0.430762	-3.31805	0.00090649	0.0314068	CAMK1	protein_coding	71.7293	69.1556	79.7221	73.6619	271.772	251.805	78	86	98	94	228	146
ENSG00000185104	728.095	-1.165	0.351184	-3.31735	0.000908741	0.0314068	FAF1	protein_coding	424.858	415.738	505.178	501.528	1065.63	1455.64	462	517	621	640	894	844
ENSG00000130584	133.14	-0.958712	0.289461	-3.31206	0.000926108	0.0318993	ZBTB46	protein_coding	78.1665	96.4962	97.6189	186.506	219.325	120.728	85	120	120	238	184	70
ENSG00000168298	68.4476	2.05538	0.620964	3.30998	0.000933011	0.0320292	HIST1H1E	protein_coding	131.504	104.538	97.6189	61.1237	10.7278	5.17407	143	130	120	78	9	3
ENSG00000279026	26.8503	-1.8748	0.56672	-3.30816	0.000939099	0.0321188	AC005225.5	TEC	6.43724	11.2579	16.2698	16.4564	57.2152	53.4654	7	14	20	21	48	31
ENSG00000103507	136.338	-1.19573	0.361541	-3.30733	0.000941901	0.0321188	BCKDK	protein_coding	75.4077	83.63	88.6705	98.7382	264.62	206.963	82	104	109	126	222	120
ENSG00000135723	443.709	-0.753067	0.228303	-3.29854	0.000971885	0.0329925	FHOD1	protein_coding	281.4	294.313	414.88	525.82	554.272	591.568	306	366	510	671	465	343
ENSG00000135074	715.703	-0.687918	0.20859	-3.29794	0.000973971	0.0329925	ADAM19	protein_coding	484.633	599.884	558.868	742.104	992.922	915.81	527	746	687	947	833	531
ENSG00000104853	386.656	-1.03987	0.31575	-3.29334	0.000990031	0.0334258	CLPTM1	protein_coding	217.027	229.983	310.754	309.537	631.751	620.888	236	286	382	395	530	360
ENSG00000162734	321.802	-0.984077	0.298982	-3.29143	0.000996811	0.0335344	PEA15	protein_coding	182.082	197.013	268.452	293.864	568.576	420.824	198	245	330	375	477	244
ENSG00000198909	273.416	-0.731287	0.222292	-3.28976	0.00100271	0.0335344	MAP3K3	protein_coding	194.037	196.209	225.337	282.893	385.01	357.011	211	244	277	361	323	207
ENSG00000177830	235.385	-0.720175	0.218921	-3.28966	0.00100308	0.0335344	CHID1	protein_coding	172.886	164.848	194.424	250.764	305.148	324.242	188	205	239	320	256	188
ENSG00000152117	79.2012	-1.10015	0.334783	-3.28616	0.00101564	0.0338436	AC073869.1	transcribed_processed_pseudogene	34.0254	47.4439	69.1467	90.1182	127.542	106.931	37	59	85	115	107	62
ENSG00000006062	55.4013	1.08451	0.330155	3.28486	0.00102034	0.0338897	MAP3K14	protein_coding	72.6489	75.5887	79.7221	43.8837	38.1434	22.421	79	94	98	56	32	13
ENSG00000066468	273.252	-0.679786	0.207181	-3.28112	0.00103396	0.0342162	FGFR2	protein_coding	182.082	232.395	215.575	332.262	356.403	320.792	198	289	265	424	299	186
ENSG00000203709	58.5792	0.975755	0.297456	3.28033	0.00103685	0.0342162	C1orf132	lincRNA	79.0861	79.6093	73.2142	36.0473	36.9515	46.5666	86	99	90	46	31	27
ENSG00000189308	91.3603	0.849543	0.259212	3.27741	0.00104763	0.0344608	LIN54	protein_coding	123.227	113.383	117.143	74.4455	59.5991	60.3641	134	141	144	95	50	35
ENSG00000140511	141.885	-0.7526	0.229803	-3.27498	0.00105668	0.0346233	HAPLN3	protein_coding	105.755	100.517	110.635	162.213	201.445	170.744	115	125	136	207	169	99
ENSG00000146733	266.77	0.984467	0.300668	3.27427	0.00105934	0.0346233	PSPH	protein_coding	366.923	317.633	376.646	109.709	234.821	194.89	399	395	463	140	197	113
ENSG00000164045	277.611	-0.620288	0.1896	-3.27156	0.00106956	0.0347747	CDC25A	protein_coding	218.866	213.9	223.71	344.8	319.451	344.938	238	266	275	440	268	200
ENSG00000095739	82.1457	0.872183	0.266622	3.27124	0.00107077	0.0347747	BAMBI	protein_coding	110.353	109.362	98.4324	51.72	64.3671	58.6394	120	136	121	66	54	34
ENSG00000010610	401.929	-1.05707	0.323687	-3.26571	0.0010919	0.035236	CD4	protein_coding	219.786	263.756	298.551	332.262	786.709	510.508	239	328	367	424	660	296
ENSG00000113163	289.209	0.762523	0.233513	3.26544	0.00109294	0.035236	COL4A3BP	protein_coding	357.727	368.294	368.511	269.571	188.333	182.817	389	458	453	344	158	106
ENSG00000141741	321.718	-0.979173	0.299916	-3.26483	0.00109531	0.035236	MIEN1	protein_coding	229.902	217.116	200.932	263.302	448.185	570.872	250	270	247	336	376	331
ENSG00000101752	1070.57	0.725254	0.222346	3.26182	0.00110698	0.0354996	MIB1	protein_coding	1358.26	1347.73	1298.33	996.786	634.135	788.183	1477	1676	1596	1272	532	457
ENSG00000108932	54.8554	0.993665	0.304807	3.25998	0.00111419	0.0356193	SLC16A6	protein_coding	66.2117	82.0217	70.7737	37.6146	34.5675	37.9432	72	102	87	48	29	22
ENSG00000131115	57.2112	1.02218	0.313644	3.25906	0.00111782	0.0356238	ZNF227	protein_coding	87.3626	66.7432	77.2817	43.8837	36.9515	31.0444	95	83	95	56	31	18
ENSG00000168268	92.7597	-1.10831	0.340565	-3.25432	0.00113664	0.0361114	NT5DC2	protein_coding	46.8999	63.5266	65.0793	80.7146	169.262	131.076	51	79	80	103	142	76
ENSG00000172965	381.847	-1.40625	0.43319	-3.24626	0.00116933	0.0370349	MIR4435-2HG	lincRNA	249.213	161.631	215.575	263.302	399.314	1002.04	271	201	265	336	335	581
ENSG00000253293	379.328	-0.593065	0.182921	-3.24219	0.00118615	0.0374276	HOXA10	protein_coding	298.872	299.942	307.5	431	450.569	488.087	325	373	378	550	378	283
ENSG00000123159	39.5557	-1.22715	0.37858	-3.24145	0.00118924	0.0374276	GIPC1	protein_coding	21.1509	23.3199	26.0317	38.3982	71.519	56.9147	23	29	32	49	60	33
ENSG00000116731	263.008	0.928633	0.286561	3.24062	0.00119271	0.0374276	PRDM2	protein_coding	311.747	373.118	353.055	248.413	169.262	122.453	339	464	434	317	142	71
ENSG00000149428	570.946	-0.901438	0.278488	-3.2369	0.00120837	0.037803	HYOU1	protein_coding	410.144	389.201	393.73	469.398	909.483	853.721	446	484	484	599	763	495
ENSG00000141441	47.1281	1.15884	0.358448	3.23295	0.0012252	0.0382127	GAREM1	protein_coding	62.5332	56.2894	78.0952	38.3982	25.0316	22.421	68	70	96	49	21	13
ENSG00000196743	278.509	-0.666448	0.206312	-3.23029	0.00123666	0.038338	GM2A	protein_coding	201.394	209.879	234.285	313.455	382.626	329.416	219	261	288	400	321	191
ENSG00000131779	158.891	-0.852154	0.263802	-3.23028	0.00123671	0.038338	PEX11B	protein_coding	123.227	98.1044	117.143	156.727	209.789	248.355	134	122	144	200	176	144
ENSG00000160767	356.818	-0.818806	0.253882	-3.22515	0.00125908	0.0389137	FAM189B	protein_coding	225.304	262.952	284.722	330.695	523.28	513.957	245	327	350	422	439	298
ENSG00000231925	979.221	-0.571871	0.177429	-3.22309	0.00126816	0.039076	TAPBP	protein_coding	751.318	799.31	812.678	1135.49	1296.88	1079.66	817	994	999	1449	1088	626
ENSG00000147604	128.866	-0.886814	0.275302	-3.22124	0.00127638	0.0391794	RPL7	protein_coding	91.041	85.2383	93.5515	123.031	171.645	208.687	99	106	115	157	144	121
ENSG00000006282	144.083	-1.04445	0.324302	-3.22061	0.00127917	0.0391794	SPATA20	protein_coding	73.5685	87.6507	120.397	135.569	261.044	186.266	80	109	148	173	219	108
ENSG00000227081	22.3754	1.71592	0.533384	3.21704	0.00129519	0.0395515	AC005912.1	processed_pseudogene	45.9803	26.5364	30.0992	12.5382	3.57595	15.5222	50	33	37	16	3	9
ENSG00000085872	775.077	-0.776594	0.241605	-3.21431	0.00130759	0.0398114	CHERP	protein_coding	490.15	563.698	658.928	747.589	1162.18	1027.91	533	701	810	954	975	596
ENSG00000186352	864.24	-1.33015	0.414045	-3.21257	0.00131551	0.0398344	ANKRD37	protein_coding	487.391	499.368	487.281	614.371	846.308	2250.72	530	621	599	784	710	1305
ENSG00000124733	952.289	-1.20975	0.376694	-3.2115	0.00132045	0.0398344	MEA1	protein_coding	655.679	530.729	536.904	593.997	1411.31	1985.12	713	660	660	758	1184	1151
ENSG00000130706	259.758	-1.2865	0.400604	-3.2114	0.00132088	0.0398344	ADRM1	protein_coding	154.494	139.919	157.817	147.324	505.401	453.593	168	174	194	188	424	263
ENSG00000159247	311.316	-0.838853	0.261265	-3.21074	0.00132392	0.0398344	TUBBP5	transcribed_unprocessed_pseudogene	197.715	225.962	245.674	311.887	524.472	362.185	215	281	302	398	440	210
ENSG00000131462	695.96	-0.96516	0.300798	-3.20867	0.00133351	0.0400054	TUBG1	protein_coding	443.25	471.223	498.67	539.142	1195.56	1027.91	482	586	613	688	1003	596
ENSG00000077312	329.306	-0.977288	0.305068	-3.20351	0.00135763	0.0406098	SNRPA	protein_coding	233.58	206.663	224.524	268.787	600.759	441.52	254	257	276	343	504	256
ENSG00000105640	34.4305	1.64944	0.5151	3.20218	0.00136391	0.0406789	RPL18A	protein_coding	37.7039	80.4135	39.8611	19.5909	23.8397	5.17407	41	100	49	25	20	3
ENSG00000185201	3159	-0.94021	0.2937	-3.20126	0.00136829	0.0406904	IFITM2	protein_coding	2205.22	2001.49	2285.91	2477.08	5491.46	4492.81	2398	2489	2810	3161	4607	2605
ENSG00000188958	396.606	-0.649075	0.202809	-3.20042	0.00137226	0.0406904	UTS2B	protein_coding	319.103	289.488	316.448	416.111	493.481	545.002	347	360	389	531	414	316
ENSG00000102030	105.867	-1.1729	0.366776	-3.19787	0.00138447	0.040845	NAA10	protein_coding	65.2921	54.6812	74.0277	77.58	170.454	193.165	71	68	91	99	143	112
ENSG00000102900	972.161	-0.882774	0.276122	-3.19704	0.00138846	0.040845	NUP93	protein_coding	651.081	641.699	756.547	804.011	1460.18	1519.45	708	798	930	1026	1225	881
ENSG00000279443	66.4474	-0.977132	0.305656	-3.19683	0.00138945	0.040845	AL513497.1	TEC	43.2215	43.4233	47.1825	68.96	109.662	86.2344	47	54	58	88	92	50
ENSG00000169727	296.934	-0.975068	0.305188	-3.19498	0.00139841	0.0409906	GPS1	protein_coding	194.037	188.168	217.202	233.524	489.905	458.767	211	234	267	298	411	266
ENSG00000078269	248.22	0.708484	0.221995	3.19143	0.00141568	0.0413783	SYNJ2	protein_coding	310.827	291.097	324.583	221.769	182.373	158.671	338	362	399	283	153	92
ENSG00000145390	144.071	0.960602	0.301231	3.18892	0.00142804	0.0416207	USP53	protein_coding	205.072	191.384	175.714	128.516	61.9831	101.757	223	238	216	164	52	59
ENSG00000153551	1749.85	-0.787204	0.247056	-3.18634	0.00144085	0.0418586	CMTM7	protein_coding	1302.16	1223.09	1325.18	1540.63	2683.15	2424.91	1416	1521	1629	1966	2251	1406
ENSG00000103811	1171.23	-0.997722	0.313195	-3.18563	0.00144439	0.0418586	CTSH	protein_coding	832.244	749.454	761.428	897.264	1579.38	2207.6	905	932	936	1145	1325	1280
ENSG00000120509	331.143	-1.03651	0.325713	-3.18229	0.00146114	0.0422245	PDZD11	protein_coding	211.509	194.601	243.234	290.729	370.707	676.078	230	242	299	371	311	392
ENSG00000162601	288.004	0.930226	0.292461	3.18069	0.00146927	0.0423398	MYSM1	protein_coding	413.823	406.088	316.448	278.975	160.918	151.773	450	505	389	356	135	88
ENSG00000127774	715.667	-0.892516	0.280719	-3.1794	0.00147582	0.0423839	EMC6	protein_coding	566.478	459.965	475.079	615.938	941.666	1234.88	616	572	584	786	790	716
ENSG00000175727	328.034	-0.826338	0.26001	-3.1781	0.00148244	0.0423839	MLXIP	protein_coding	198.635	261.344	250.555	423.947	523.28	310.444	216	325	308	541	439	180
ENSG00000205744	57.4747	-1.31985	0.415316	-3.17794	0.00148323	0.0423839	DENND1C	protein_coding	27.5882	41.0109	29.2857	42.3164	113.238	91.4085	30	51	36	54	95	53
ENSG00000138629	134.712	-0.971436	0.305796	-3.17675	0.00148937	0.0423973	UBL7	protein_coding	91.041	95.692	85.4166	116.762	234.821	184.542	99	119	105	149	197	107
ENSG00000130244	135.401	-1.10616	0.348261	-3.17624	0.00149199	0.0423973	FAM98C	protein_coding	80.9254	82.8259	92.738	98.7382	231.245	225.934	88	103	114	126	194	131
ENSG00000196497	238.311	-0.938145	0.295817	-3.17137	0.00151724	0.0429954	IPO4	protein_coding	137.941	167.26	184.662	227.255	435.074	277.675	150	208	227	290	365	161
ENSG00000141480	1386.28	-1.0483	0.330842	-3.1686	0.00153177	0.0432762	ARRB2	protein_coding	775.228	876.507	1058.35	1032.83	2656.93	1917.85	843	1090	1301	1318	2229	1112
ENSG00000196214	95.5262	0.855801	0.27015	3.16787	0.00153561	0.0432762	ZNF766	protein_coding	130.584	120.62	119.583	83.0655	57.2152	62.0888	142	150	147	106	48	36
ENSG00000177963	704.034	-0.800065	0.252743	-3.16553	0.00154801	0.043506	RIC8A	protein_coding	495.668	507.409	536.091	615.938	1008.42	1060.68	539	631	659	786	846	615
ENSG00000077348	295.428	-1.00756	0.318487	-3.16359	0.00155835	0.0436766	EXOSC5	protein_coding	200.474	180.93	205.813	224.12	438.65	522.581	218	225	253	286	368	303
ENSG00000100664	1747.16	0.633793	0.200428	3.1622	0.00156581	0.0437656	EIF5	protein_coding	2090.27	2203.33	2084.16	1649.56	1258.73	1196.93	2273	2740	2562	2105	1056	694
ENSG00000198225	186.163	-1.16399	0.368485	-3.15884	0.00158399	0.0441531	FKBP1C	protein_coding	108.514	114.187	120.397	130.867	251.508	391.504	118	142	148	167	211	227
ENSG00000144134	32.1559	-1.34233	0.425154	-3.15728	0.00159246	0.0441668	RABL2A	protein_coding	13.7941	17.691	22.7778	32.9127	64.3671	41.3925	15	22	28	42	54	24
ENSG00000169689	474.252	-0.824051	0.26101	-3.15716	0.00159311	0.0441668	CENPX	protein_coding	376.119	332.912	316.448	418.462	665.126	736.442	409	414	389	534	558	427
ENSG00000231500	2037.57	1.02894	0.32642	3.15218	0.00162056	0.0448062	RPS18	protein_coding	3305.98	2506.49	2394.92	2046.86	872.531	1098.63	3595	3117	2944	2612	732	637
ENSG00000125901	369.019	-0.594611	0.188838	-3.14878	0.00163953	0.045071	MRPS26	protein_coding	319.103	267.777	295.297	433.351	455.337	443.245	347	333	363	553	382	257
ENSG00000188404	88.796	-1.09368	0.347345	-3.14867	0.00164013	0.045071	SELL	protein_coding	48.7391	49.8563	69.9602	86.9837	101.319	175.918	53	62	86	111	85	102
ENSG00000196470	75.4177	0.970698	0.308344	3.1481	0.00164335	0.045071	SIAH1	protein_coding	82.7646	116.6	101.686	55.6382	59.5991	36.2185	90	145	125	71	50	21
ENSG00000187957	631.212	-0.659526	0.209574	-3.14699	0.00164961	0.0451217	DNER	protein_coding	427.617	445.491	594.662	750.724	792.668	776.11	465	554	731	958	665	450
ENSG00000230551	121.362	0.892181	0.28376	3.14414	0.00166574	0.0454413	AC021078.1	processed_transcript	148.976	160.023	166.766	113.627	71.519	67.2629	162	199	205	145	60	39
ENSG00000124702	403.419	-1.06262	0.338471	-3.13948	0.00169249	0.0460482	KLHDC3	protein_coding	213.349	254.107	314.821	293.864	673.47	670.904	232	316	387	375	565	389
ENSG00000184584	644.307	-0.955092	0.304319	-3.13846	0.00169837	0.0460858	TMEM173	protein_coding	391.752	435.037	487.281	496.042	1069.21	986.522	426	541	599	633	897	572
ENSG00000197063	473.568	0.737669	0.235171	3.13674	0.00170837	0.0462343	MAFG	protein_coding	491.07	617.575	669.503	381.631	400.506	281.124	534	768	823	487	336	163
ENSG00000267752	42.3373	-1.79004	0.570818	-3.13592	0.00171315	0.0462415	AC067796.1	processed_pseudogene	23.9098	12.062	20.3373	26.6436	41.7194	129.352	26	15	25	34	35	75
ENSG00000125733	158.004	-1.00017	0.319173	-3.13365	0.00172648	0.0463321	TRIP10	protein_coding	91.041	105.342	118.77	134.002	288.46	210.412	99	131	146	171	242	122
ENSG00000135506	403.642	-0.949341	0.303066	-3.13246	0.00173347	0.0463321	OS9	protein_coding	251.053	258.931	314.821	318.157	642.479	636.41	273	322	387	406	539	369
ENSG00000008517	1104.38	-0.877878	0.280269	-3.13227	0.0017346	0.0463321	IL32	protein_coding	795.459	686.731	851.725	913.72	1817.77	1560.84	865	854	1047	1166	1525	905
ENSG00000110104	493.847	-0.794962	0.253897	-3.13104	0.00174189	0.0463321	CCDC86	protein_coding	342.094	339.345	400.238	441.971	711.614	727.819	372	422	492	564	597	422
ENSG00000214748	171.544	-1.48641	0.474914	-3.12985	0.00174894	0.0463321	AL355309.1	processed_pseudogene	91.041	85.2383	93.5515	72.8782	312.299	374.258	99	106	115	93	262	217
ENSG00000156876	301.743	0.97931	0.312903	3.12976	0.0017495	0.0463321	SASS6	protein_coding	443.25	380.356	380.714	304.835	147.806	153.497	482	473	468	389	124	89
ENSG00000133639	598.289	0.599177	0.191453	3.12964	0.00175022	0.0463321	BTG1	protein_coding	705.338	667.432	789.9	511.715	425.538	489.812	767	830	971	653	357	284
ENSG00000015285	1251.9	-0.995582	0.318157	-3.12922	0.00175274	0.0463321	WAS	protein_coding	679.589	760.711	1068.11	1122.17	2411.38	1469.44	739	946	1313	1432	2023	852
ENSG00000171456	2393.71	-0.636492	0.203494	-3.12782	0.00176107	0.0464324	ASXL1	protein_coding	1704.03	1802.07	2114.26	2436.33	3056.24	3249.31	1853	2241	2599	3109	2564	1884
ENSG00000188242	50.115	-1.08237	0.346337	-3.1252	0.00177684	0.0465204	PP7080	antisense_RNA	23.9098	33.7737	38.2341	54.0709	83.4388	67.2629	26	42	47	69	70	39
ENSG00000175826	2420.44	-0.849055	0.271696	-3.12502	0.00177791	0.0465204	CTDNEP1	protein_coding	1607.47	1720.85	1854.76	2046.08	4087.31	3206.2	1748	2140	2280	2611	3429	1859
ENSG00000013306	762.276	-0.908625	0.29078	-3.12479	0.00177932	0.0465204	SLC25A39	protein_coding	552.683	513.842	522.261	627.693	1367.2	989.971	601	639	642	801	1147	574
ENSG00000075239	726.506	0.636447	0.203788	3.12309	0.00178964	0.0465204	ACAT1	protein_coding	983.979	890.177	780.952	630.044	584.071	489.812	1070	1107	960	804	490	284
ENSG00000163956	392.069	-0.742687	0.23781	-3.12302	0.00179004	0.0465204	LRPAP1	protein_coding	283.239	285.468	309.94	368.309	582.88	522.581	308	355	381	470	489	303
ENSG00000026297	23.8917	-1.71607	0.549539	-3.12275	0.00179169	0.0465204	RNASET2	protein_coding	11.0353	5.62894	16.2698	18.8073	38.1434	53.4654	12	7	20	24	32	31
ENSG00000130985	1099.18	-0.979362	0.313738	-3.12159	0.00179878	0.0465862	UBA1	protein_coding	653.84	706.03	858.233	829.088	1905.98	1641.9	711	878	1055	1058	1599	952
ENSG00000116539	470.341	1.36302	0.437104	3.11829	0.00181901	0.0469911	ASH1L	protein_coding	645.564	692.36	697.162	499.96	133.502	153.497	702	861	857	638	112	89
ENSG00000105677	1139.24	-0.858376	0.275349	-3.11742	0.00182443	0.0470125	TMEM147	protein_coding	889.259	722.917	815.932	972.493	1506.67	1928.2	967	899	1003	1241	1264	1118
ENSG00000241258	174.782	0.707287	0.226957	3.11639	0.00183082	0.0470584	CRCP	protein_coding	207.831	229.178	214.762	136.353	150.19	110.38	226	285	264	174	126	64
ENSG00000213064	701.134	-0.515001	0.165431	-3.11309	0.0018514	0.0474683	SFT2D2	protein_coding	563.719	587.822	580.019	815.766	821.276	838.199	613	731	713	1041	689	486
ENSG00000065978	997.656	1.2771	0.41042	3.1117	0.00186014	0.0475732	YBX1	protein_coding	1264.46	1617.92	1358.53	1023.43	457.721	263.877	1375	2012	1670	1306	384	153
ENSG00000056277	94.0289	0.78534	0.252535	3.10983	0.00187198	0.0477564	ZNF280C	protein_coding	116.79	123.033	117.956	69.7437	76.2869	60.3641	127	153	145	89	64	35
ENSG00000125877	490.6	-0.723301	0.233042	-3.10374	0.00191092	0.0486288	ITPA	protein_coding	358.646	362.665	387.222	456.86	671.086	707.122	390	451	476	583	563	410
ENSG00000261474	30.3023	-1.51949	0.489723	-3.10275	0.0019173	0.04867	AC026471.4	lincRNA	15.6333	15.2786	15.4563	19.5909	57.2152	58.6394	17	19	19	25	48	34
ENSG00000175197	167.292	1.36277	0.439718	3.09919	0.00194051	0.0491371	DDIT3	protein_coding	319.103	183.343	217.202	47.8018	65.559	170.744	347	228	267	61	55	99
ENSG00000250479	2399.86	-0.910415	0.293843	-3.0983	0.00194632	0.0491627	CHCHD10	protein_coding	1576.21	1495.69	1927.16	1893.27	3941.89	3564.93	1714	1860	2369	2416	3307	2067
ENSG00000111665	502.16	-0.912307	0.294796	-3.0947	0.00197011	0.0496408	CDCA3	protein_coding	353.129	319.241	371.765	396.52	827.236	745.066	384	397	457	506	694	432
ENSG00000118162	82.3277	-1.75518	0.567546	-3.09257	0.00198431	0.0498758	KPTN	protein_coding	32.1862	26.5364	53.6904	28.9946	199.061	153.497	35	33	66	37	167	89
ENSG00000170291	934.771	-1.03669	0.33544	-3.09054	0.00199794	0.0500955	ELP5	protein_coding	674.071	514.646	647.539	761.695	1070.4	1940.28	733	640	796	972	898	1125
ENSG00000156873	89.4172	-0.89664	0.290363	-3.088	0.00201509	0.0502958	PHKG2	protein_coding	55.1764	54.6812	77.2817	99.5219	139.462	110.38	60	68	95	127	117	64
ENSG00000122643	288.257	0.8217	0.266129	3.0876	0.00201779	0.0502958	NT5C3A	protein_coding	388.993	365.881	352.242	280.542	157.342	184.542	423	455	433	358	132	107
ENSG00000213280	133.882	-1.5661	0.507291	-3.08718	0.00202068	0.0502958	AC090114.1	processed_pseudogene	91.041	48.2481	62.6388	79.1473	135.886	386.33	99	60	77	101	114	224
ENSG00000123374	919.942	-0.59939	0.194405	-3.08321	0.00204781	0.0508474	CDK2	protein_coding	697.981	740.608	754.106	930.96	1164.57	1231.43	759	921	927	1188	977	714
ENSG00000164105	174.946	0.7424	0.240941	3.08125	0.00206135	0.0508805	SAP30	protein_coding	217.027	223.549	218.829	146.54	145.422	98.3073	236	278	269	187	122	57
ENSG00000153574	561.155	-0.899379	0.291903	-3.08109	0.00206247	0.0508805	RPIA	protein_coding	391.752	377.943	403.492	449.807	771.213	972.725	426	470	496	574	647	564
ENSG00000141076	901.279	-0.772892	0.250869	-3.08086	0.00206407	0.0508805	UTP4	protein_coding	674.071	607.926	712.618	793.824	1267.08	1352.16	733	756	876	1013	1063	784
ENSG00000130726	954.324	-0.923927	0.300136	-3.07836	0.00208143	0.0511663	TRIM28	protein_coding	568.317	660.195	746.785	775.017	1704.54	1271.1	618	821	918	989	1430	737
ENSG00000177666	373.351	-0.908954	0.29533	-3.07776	0.00208566	0.0511663	PNPLA2	protein_coding	233.58	234.003	309.94	322.075	647.247	493.261	254	291	381	411	543	286
ENSG00000181690	116.873	0.745753	0.242511	3.07513	0.00210414	0.051496	PLAG1	protein_coding	139.78	140.724	159.444	96.3873	78.6709	86.2344	152	175	196	123	66	50
ENSG00000105887	3466.71	-0.718491	0.233714	-3.07423	0.00211046	0.0515275	MTPN	protein_coding	2602.49	2498.45	2759.36	3266.98	4200.55	5472.44	2830	3107	3392	4169	3524	3173
ENSG00000078399	195.037	0.647154	0.21056	3.07349	0.00211573	0.051533	HOXA9	protein_coding	235.419	236.416	243.234	152.026	166.878	136.25	256	294	299	194	140	79
ENSG00000148337	309.766	-0.771705	0.251208	-3.07197	0.00212652	0.0516729	CIZ1	protein_coding	236.339	233.199	216.389	297.782	500.633	374.258	257	290	266	380	420	217
ENSG00000177685	93.2777	-1.15935	0.377609	-3.07023	0.00213893	0.0518512	CRACR2B	protein_coding	58.8548	53.877	59.3849	64.2582	168.07	155.222	64	67	73	82	141	90
ENSG00000131467	825.577	-0.78098	0.255061	-3.06194	0.00219909	0.0530901	PSME3	protein_coding	586.709	619.184	614.999	717.028	1294.49	1121.05	638	770	756	915	1086	650
ENSG00000113916	172.741	-0.755366	0.24671	-3.06176	0.00220041	0.0530901	BCL6	protein_coding	102.996	129.466	152.936	206.096	243.164	201.789	112	161	188	263	204	117
ENSG00000100258	187.809	-1.03748	0.339031	-3.06015	0.0022123	0.0532513	LMF2	protein_coding	96.5587	119.012	152.936	161.429	362.363	234.558	105	148	188	206	304	136
ENSG00000105879	188.043	0.779891	0.254981	3.05863	0.00222352	0.0533959	CBLL1	protein_coding	244.615	248.478	222.897	174.751	132.31	105.206	266	309	274	223	111	61
ENSG00000144455	27.6837	-1.21337	0.396935	-3.05684	0.00223685	0.0535901	SUMF1	protein_coding	16.5529	14.4744	18.7103	37.6146	32.1835	46.5666	18	18	23	48	27	27
ENSG00000181396	74.3236	-0.951801	0.311565	-3.0549	0.00225133	0.0538109	OGFOD3	protein_coding	38.6235	50.6605	61.8253	77.58	112.046	105.206	42	63	76	99	94	61
ENSG00000171503	130.191	0.845378	0.276938	3.0526	0.00226871	0.0540367	ETFDH	protein_coding	142.539	173.693	187.916	117.546	87.0147	72.4369	155	216	231	150	73	42
ENSG00000141510	273.862	-1.27178	0.416671	-3.05225	0.00227134	0.0540367	TP53	protein_coding	134.263	171.281	174.901	152.809	595.991	413.925	146	213	215	195	500	240
ENSG00000175324	633.58	-1.33092	0.436543	-3.04877	0.0022978	0.0544138	LSM1	protein_coding	433.135	328.087	318.889	342.449	828.428	1550.5	471	408	392	437	695	899
ENSG00000099817	2077.36	-0.675669	0.221621	-3.04877	0.00229783	0.0544138	POLR2E	protein_coding	1468.61	1507.75	1820.59	1999.84	2778.51	2888.85	1597	1875	2238	2552	2331	1675
ENSG00000032444	73.8572	-1.05609	0.346929	-3.04413	0.00233357	0.0550201	PNPLA6	protein_coding	45.0607	45.0315	53.6904	72.8782	145.422	81.0604	49	56	66	93	122	47
ENSG00000177700	1226.82	-1.00764	0.331073	-3.04354	0.00233809	0.0550201	POLR2L	protein_coding	980.3	708.443	754.92	880.024	1876.18	2161.04	1066	881	928	1123	1574	1253
ENSG00000184898	37.3512	1.1521	0.378561	3.04335	0.00233956	0.0550201	RBM43	protein_coding	50.5783	49.8563	54.5039	28.9946	14.3038	25.8703	55	62	67	37	12	15
ENSG00000270304	58.4521	-1.28752	0.423721	-3.03861	0.00237675	0.0555725	AC087283.1	processed_pseudogene	30.347	32.1654	38.2341	39.9655	85.8227	124.178	33	40	47	51	72	72
ENSG00000133794	227.832	0.773581	0.254591	3.03853	0.00237737	0.0555725	ARNTL	protein_coding	259.329	290.293	315.635	199.827	181.181	120.728	282	361	388	255	152	70
ENSG00000172375	108.716	-0.760598	0.250338	-3.03828	0.00237935	0.0555725	C2CD2L	protein_coding	69.8901	79.6093	92.738	136.353	147.806	125.902	76	99	114	174	124	73
ENSG00000142459	50.8666	-1.24869	0.411524	-3.03431	0.00241085	0.0560959	EVI5L	protein_coding	34.0254	26.5364	29.2857	37.6146	100.127	77.611	37	33	36	48	84	45
ENSG00000104805	433.261	-0.861971	0.284143	-3.03358	0.00241671	0.0560959	NUCB1	protein_coding	278.641	301.551	341.666	380.847	760.485	536.378	303	375	420	486	638	311
ENSG00000082258	230.496	0.679685	0.224068	3.03339	0.00241821	0.0560959	CCNT2	protein_coding	290.596	279.839	283.095	212.366	154.958	162.121	316	348	348	271	130	94
ENSG00000087157	612.5	-0.645469	0.212872	-3.03219	0.00242785	0.0561857	PGS1	protein_coding	444.17	473.635	514.126	609.669	864.187	769.211	483	589	632	778	725	446
ENSG00000100124	115.992	-1.00151	0.330362	-3.03154	0.00243307	0.0561857	ANKRD54	protein_coding	83.6842	83.63	63.4523	94.0364	188.333	182.817	91	104	78	120	158	106
ENSG00000262454	99.2928	0.917534	0.302886	3.02931	0.00245116	0.0564761	MIR193BHG	lincRNA	120.468	135.095	136.667	93.2528	61.9831	48.2913	131	168	168	119	52	28
ENSG00000276231	218.536	-0.838125	0.276903	-3.02678	0.00247171	0.0568215	PIK3R6	protein_coding	145.298	153.59	170.833	204.529	373.091	263.877	158	191	210	261	313	153
ENSG00000172336	683.823	-0.631287	0.20879	-3.02355	0.00249828	0.0573037	POP7	protein_coding	533.372	462.377	612.559	727.999	843.924	922.709	580	575	753	929	708	535
ENSG00000184922	244.408	-1.09631	0.362846	-3.02142	0.00251588	0.0575783	FMNL1	protein_coding	147.137	149.569	170.02	175.535	513.745	310.444	160	186	209	224	431	180
ENSG00000214063	89.2074	0.80988	0.268459	3.01677	0.00255483	0.0582669	TSPAN4	protein_coding	100.237	127.053	114.702	71.3109	66.751	55.19	109	158	141	91	56	32
ENSG00000161526	133.56	0.729658	0.241891	3.01647	0.00255736	0.0582669	SAP30BP	protein_coding	183.921	158.415	159.444	114.411	98.9346	86.2344	200	197	196	146	83	50
ENSG00000146278	257.448	0.760757	0.252323	3.01502	0.00256966	0.0583187	PNRC1	protein_coding	278.641	375.531	319.702	225.687	200.253	144.874	303	467	393	288	168	84
ENSG00000130175	136.848	-1.18011	0.391433	-3.01485	0.00257104	0.0583187	PRKCSH	protein_coding	80.9254	75.5887	94.365	94.0364	296.804	179.368	88	94	116	120	249	104
ENSG00000099860	272.186	-0.608388	0.202018	-3.01155	0.00259915	0.058671	GADD45B	protein_coding	205.992	237.22	204.186	332.262	351.635	301.821	224	295	251	424	295	175
ENSG00000276368	94.4882	1.35063	0.448534	3.01121	0.00260205	0.058671	HIST1H2AJ	protein_coding	203.233	98.1044	106.567	76.0128	22.6477	60.3641	221	122	131	97	19	35
ENSG00000236255	26.7405	1.27088	0.422146	3.01051	0.00260808	0.058671	AC009404.1	lincRNA	45.0607	36.1861	33.3531	18.8073	16.6878	10.3481	49	45	41	24	14	6
ENSG00000206989	24.8782	1.59779	0.530765	3.01034	0.00260951	0.058671	SNORD63	snoRNA	34.945	38.5985	40.6746	22.7255	7.1519	5.17407	38	48	50	29	6	3
ENSG00000196911	107.952	0.870032	0.289163	3.00879	0.00262289	0.0588424	KPNA5	protein_coding	130.584	139.115	149.682	94.82	52.4472	81.0604	142	173	184	121	44	47
ENSG00000027869	397.588	-0.833818	0.27723	-3.00768	0.00263254	0.0589297	SH2D2A	protein_coding	265.766	291.901	298.551	337.747	660.358	531.204	289	363	367	431	554	308
ENSG00000164611	2132.28	-1.30692	0.434679	-3.00662	0.00264167	0.0589557	PTTG1	protein_coding	1479.65	1020.45	1181.19	1267.92	2372.05	5472.44	1609	1269	1452	1618	1990	3173
ENSG00000023445	364.211	-0.845733	0.281328	-3.00621	0.00264523	0.0589557	BIRC3	protein_coding	257.49	285.468	238.353	568.92	300.38	534.654	280	355	293	726	252	310
ENSG00000205707	177.547	-1.26707	0.421681	-3.00479	0.00265762	0.0591031	ETFRF1	protein_coding	128.745	97.3003	85.4166	131.651	182.373	439.796	140	121	105	168	153	255
ENSG00000219274	111.311	-1.81743	0.605705	-3.00052	0.00269519	0.0598088	RPS20P2	processed_pseudogene	57.0156	40.2067	49.623	47.8018	83.4388	389.78	62	50	61	61	70	226
ENSG00000184900	3097.99	-0.632552	0.211145	-2.99581	0.00273715	0.0605874	SUMO3	protein_coding	2307.29	2229.87	2749.6	3041.29	4086.12	4173.75	2509	2773	3380	3881	3428	2420
ENSG00000104915	98.6221	-1.01996	0.340524	-2.99526	0.00274213	0.0605874	STX10	protein_coding	68.0509	57.8977	68.3333	76.7964	158.534	162.121	74	72	84	98	133	94
ENSG00000043355	442.914	-0.574673	0.192177	-2.99033	0.00278676	0.0614408	ZIC2	protein_coding	325.541	368.294	374.206	528.955	579.304	481.188	354	458	460	675	486	279
ENSG00000143344	58.0131	0.87952	0.294818	2.98326	0.00285196	0.0626119	RGL1	protein_coding	71.7293	78.8052	74.0277	37.6146	39.3354	46.5666	78	98	91	48	33	27
ENSG00000187837	217.065	1.30812	0.438579	2.98263	0.00285782	0.0626119	HIST1H1C	protein_coding	366.923	303.159	260.317	229.606	59.5991	82.7851	399	377	320	293	50	48
ENSG00000166669	217.217	-1.02784	0.344612	-2.98259	0.00285824	0.0626119	ATF7IP2	protein_coding	141.619	141.528	143.988	161.429	280.116	434.622	154	176	177	206	235	252
ENSG00000102898	558.392	-0.87533	0.293575	-2.98163	0.0028672	0.062674	NUTF2	protein_coding	425.778	378.747	375.833	437.269	811.74	920.984	463	471	462	558	681	534
ENSG00000148356	81.4282	-1.12956	0.378945	-2.98081	0.00287488	0.062708	LRSAM1	protein_coding	41.3823	40.2067	70.7737	67.3928	139.462	129.352	45	50	87	86	117	75
ENSG00000127152	152.345	0.910988	0.305742	2.97959	0.00288632	0.0628234	BCL11B	protein_coding	173.806	211.487	213.948	150.458	79.8628	84.5098	189	263	263	192	67	49
ENSG00000181817	369.031	-0.940578	0.315754	-2.97883	0.00289353	0.0628467	LSM10	protein_coding	260.249	254.911	241.607	275.056	530.432	651.932	283	317	297	351	445	378
ENSG00000130592	130.157	-1.46469	0.492704	-2.97275	0.00295141	0.0638333	LSP1	protein_coding	64.3724	65.1349	77.2817	52.5037	233.629	288.023	70	81	95	67	196	167
ENSG00000111331	81.3093	-1.00364	0.337612	-2.97275	0.00295143	0.0638333	OAS3	protein_coding	55.1764	50.6605	55.3174	65.8255	126.35	134.526	60	63	68	84	106	78
ENSG00000117410	787.778	-1.01676	0.342409	-2.96943	0.00298357	0.0643923	ATP6V0B	protein_coding	527.854	488.11	545.853	522.686	1200.33	1441.84	574	607	671	667	1007	836
ENSG00000277258	68.6031	-1.03472	0.348658	-2.96773	0.00300006	0.0644855	PCGF2	protein_coding	41.3823	37.7943	55.3174	63.4746	123.966	89.6838	45	47	68	81	104	52
ENSG00000128524	1649.38	-1.06327	0.358283	-2.96769	0.0030005	0.0644855	ATP6V1F	protein_coding	1220.32	1011.6	969.681	1053.99	2463.83	3176.88	1327	1258	1192	1345	2067	1842
ENSG00000213390	379.213	-0.845871	0.285251	-2.96535	0.00302338	0.064841	ARHGAP19	protein_coding	244.615	287.076	279.841	309.537	547.12	607.091	266	357	344	395	459	352
ENSG00000251192	20.7692	1.80936	0.610766	2.96244	0.00305207	0.0651898	ZNF674	protein_coding	27.5882	33.7737	37.4206	18.8073	3.57595	3.44938	30	42	46	24	3	2
ENSG00000228399	158.18	1.36844	0.462028	2.96181	0.00305832	0.0651898	AL109741.2	processed_pseudogene	293.354	202.642	190.357	161.429	35.7595	65.5382	319	252	234	206	30	38
ENSG00000204634	61.3483	1.03306	0.348799	2.96177	0.00305876	0.0651898	TBC1D8	protein_coding	69.8901	90.0631	89.484	50.9364	45.2953	22.421	76	112	110	65	38	13
ENSG00000157350	176.21	-0.829088	0.280075	-2.96023	0.00307409	0.0653756	ST3GAL2	protein_coding	109.433	138.311	132.599	174.751	300.38	201.789	119	172	163	223	252	117
ENSG00000125845	122.246	-0.750834	0.253693	-2.95961	0.00308026	0.0653756	BMP2	protein_coding	80.0058	87.6507	106.567	170.833	157.342	131.076	87	109	131	218	132	76
ENSG00000169976	1455.25	-1.42778	0.483241	-2.9546	0.00313077	0.0661901	SF3B5	protein_coding	989.496	644.112	731.329	822.819	1349.32	4194.44	1076	801	899	1050	1132	2432
ENSG00000170892	204.698	-0.653723	0.221294	-2.95409	0.00313592	0.0661901	TSEN34	protein_coding	147.137	150.373	178.968	221.769	272.964	256.979	160	187	220	283	229	149
ENSG00000103472	38.8257	-1.17993	0.399459	-2.95382	0.00313869	0.0661901	RRN3P2	processed_transcript	20.2313	24.124	26.8452	39.9655	78.6709	43.1172	22	30	33	51	66	25
ENSG00000152684	129.271	0.803724	0.272194	2.95276	0.00314945	0.0661901	PELO	protein_coding	171.047	168.064	153.75	76.0128	123.966	82.7851	186	209	189	97	104	48
ENSG00000120833	714.217	-0.580249	0.196547	-2.95221	0.00315508	0.0661901	SOCS2	protein_coding	588.548	610.338	517.38	737.402	926.17	905.462	640	759	636	941	777	525
ENSG00000169733	62.4611	-1.10264	0.373569	-2.95163	0.00316101	0.0661901	RFNG	protein_coding	33.1058	34.5778	50.4365	51.72	104.894	100.032	36	43	62	66	88	58
ENSG00000168918	296.262	-0.630708	0.213702	-2.95135	0.00316393	0.0661901	INPP5D	protein_coding	222.545	232.395	243.234	348.718	421.962	308.719	242	289	299	445	354	179
ENSG00000140451	118.393	-0.749446	0.254026	-2.95028	0.00317489	0.066284	PIF1	protein_coding	81.845	86.0424	96.8054	130.084	177.605	137.975	89	107	119	166	149	80
ENSG00000022556	215.418	-0.854541	0.289712	-2.94963	0.00318157	0.0662881	NLRP2	protein_coding	149.896	165.652	143.988	189.64	374.283	269.051	163	206	177	242	314	156
ENSG00000124575	107.563	1.55061	0.52585	2.94876	0.00319049	0.0663388	HIST1H1D	protein_coding	196.796	156.806	129.345	105.007	14.3038	43.1172	214	195	159	134	12	25
ENSG00000179583	262.277	-0.727885	0.24696	-2.94738	0.00320479	0.0665009	CIITA	protein_coding	165.529	201.838	224.524	274.273	400.506	306.995	180	251	276	350	336	178
ENSG00000162885	71.0477	1.04764	0.356029	2.94256	0.00325512	0.0674087	B3GALNT2	protein_coding	90.1214	91.6714	108.194	68.1764	40.5274	27.595	98	114	133	87	34	16
ENSG00000141456	283.787	-0.733338	0.249319	-2.94137	0.00326764	0.0675313	PELP1	protein_coding	203.233	197.013	239.166	296.998	454.145	312.169	221	245	294	379	381	181
ENSG00000125648	226.399	-0.729045	0.248083	-2.93871	0.00329582	0.0679764	SLC25A23	protein_coding	144.378	151.177	214.762	249.196	303.956	294.922	157	188	264	318	255	171
ENSG00000120616	402.43	0.772605	0.263334	2.93393	0.00334696	0.0688922	EPC1	protein_coding	515.899	483.285	526.329	401.222	220.517	267.327	561	601	647	512	185	155
ENSG00000090020	49.1731	-1.01194	0.344993	-2.93322	0.00335468	0.0689124	SLC9A1	protein_coding	32.1862	32.9695	31.7262	45.4509	75.0949	77.611	35	41	39	58	63	45
ENSG00000112759	662.551	-0.957175	0.326414	-2.93239	0.00336363	0.0689577	SLC29A1	protein_coding	458.884	416.542	475.079	475.667	1222.97	926.158	499	518	584	607	1026	537
ENSG00000260231	248.379	-0.686178	0.234363	-2.92784	0.00341322	0.0698344	JHDM1D-AS1	antisense_RNA	156.333	208.271	207.44	332.262	328.987	256.979	170	259	255	424	276	149
ENSG00000109180	751.063	0.550098	0.187936	2.92706	0.00342186	0.0698716	OCIAD1	protein_coding	867.189	928.776	884.265	684.115	609.103	532.929	943	1155	1087	873	511	309
ENSG00000111802	156.719	0.6356	0.217281	2.92524	0.00344192	0.070141	TDP2	protein_coding	195.876	195.405	181.409	130.084	116.814	120.728	213	243	223	166	98	70
ENSG00000033100	88.4207	-0.968376	0.331138	-2.92439	0.00345136	0.0701937	CHPF2	protein_coding	68.0509	57.8977	52.8769	76.0128	154.958	120.728	74	72	65	97	130	70
ENSG00000133895	217.918	-0.723699	0.247544	-2.92351	0.00346104	0.0702508	MEN1	protein_coding	158.172	143.94	190.357	221.769	324.219	269.051	172	179	234	283	272	156
ENSG00000251301	143.483	-1.29766	0.444028	-2.92248	0.0034726	0.0703459	LINC02384	lincRNA	102.076	62.7225	82.9761	97.171	153.766	362.185	111	78	102	124	129	210
ENSG00000181904	258.79	-0.567203	0.194183	-2.92098	0.00348935	0.0705456	C5orf24	protein_coding	198.635	209.075	217.202	298.566	301.572	327.691	216	260	267	381	253	190
ENSG00000197157	1179.29	-0.664805	0.227752	-2.91899	0.00351167	0.0708082	SND1	protein_coding	865.35	899.023	971.308	1106.5	1764.13	1469.44	941	1118	1194	1412	1480	852
ENSG00000170653	57.2089	-0.894732	0.306563	-2.91859	0.00351619	0.0708082	ATF7	protein_coding	43.2215	36.1861	39.8611	65.8255	66.751	91.4085	47	45	49	84	56	53
ENSG00000242060	113.629	-1.33931	0.459032	-2.91768	0.00352644	0.0708751	RPS3AP49	processed_pseudogene	68.0509	49.8563	74.0277	88.5509	97.7426	303.545	74	62	91	113	82	176
ENSG00000149091	167.824	-1.04588	0.358734	-2.91547	0.00355151	0.0708947	DGKZ	protein_coding	103.916	111.775	112.262	123.031	342.099	213.861	113	139	138	157	287	124
ENSG00000213553	23.4563	1.30888	0.449075	2.9146	0.00356144	0.0708947	RPLP0P6	processed_pseudogene	34.0254	37.7943	29.2857	18.0236	9.53586	12.0728	37	47	36	23	8	7
ENSG00000161677	34.9851	-1.71677	0.589105	-2.9142	0.00356602	0.0708947	JOSD2	protein_coding	11.9549	11.2579	25.2182	15.6727	75.0949	70.7122	13	14	31	20	63	41
ENSG00000150593	536.634	0.530495	0.182048	2.91405	0.00356776	0.0708947	PDCD4	protein_coding	629.93	633.658	640.218	481.937	402.89	431.172	685	788	787	615	338	250
ENSG00000179454	133.972	0.783732	0.269013	2.91336	0.00357562	0.0708947	KLHL28	protein_coding	143.459	167.26	197.678	110.493	76.2869	108.655	156	208	243	141	64	63
ENSG00000187147	369.967	-0.845358	0.290244	-2.91258	0.00358462	0.0708947	RNF220	protein_coding	229.902	276.622	286.349	319.724	648.439	458.767	250	344	352	408	544	266
ENSG00000011304	2023.31	-0.709335	0.243568	-2.91227	0.0035881	0.0708947	PTBP1	protein_coding	1511.83	1504.54	1589.56	1803.15	3173.06	2557.71	1644	1871	1954	2301	2662	1483
ENSG00000054277	127.219	-0.735793	0.252657	-2.91222	0.00358868	0.0708947	OPN3	protein_coding	79.0861	94.8879	111.448	140.271	166.878	170.744	86	118	137	179	140	99
ENSG00000211456	472.765	-0.66063	0.226855	-2.91213	0.00358978	0.0708947	SACM1L	protein_coding	346.692	398.851	352.242	452.942	677.046	608.815	377	496	433	578	568	353
ENSG00000148154	182.328	0.658348	0.226154	2.91106	0.00360202	0.0709995	UGCG	protein_coding	228.062	223.549	218.829	160.646	118.006	144.874	248	278	269	205	99	84
ENSG00000196655	888.457	-0.690837	0.237385	-2.9102	0.00361197	0.0710585	TRAPPC4	protein_coding	744.881	576.565	715.872	872.971	1059.67	1360.78	810	717	880	1114	889	789
ENSG00000223496	403.374	-0.68584	0.235748	-2.90921	0.00362343	0.0711471	EXOSC6	protein_coding	276.802	286.272	363.631	402.006	579.304	512.233	301	356	447	513	486	297
ENSG00000147168	257.797	-1.02612	0.352812	-2.90841	0.00363268	0.0711503	IL2RG	protein_coding	157.253	150.373	200.932	184.155	497.057	357.011	171	187	247	235	417	207
ENSG00000167522	1015.09	1.37977	0.474554	2.90751	0.00364318	0.0711503	ANKRD11	protein_coding	1281.01	1355.77	1766.09	1126.09	306.34	255.254	1393	1686	2171	1437	257	148
ENSG00000141873	263.091	-1.04662	0.359985	-2.9074	0.00364445	0.0711503	SLC39A3	protein_coding	161.851	183.343	168.393	168.482	444.61	451.869	176	228	207	215	373	262
ENSG00000175155	56.6252	1.0219	0.351812	2.90467	0.00367645	0.0716383	YPEL2	protein_coding	80.9254	57.0936	91.111	48.5855	30.9915	31.0444	88	71	112	62	26	18
ENSG00000167470	264.315	-0.600924	0.206944	-2.9038	0.00368664	0.0717002	MIDN	protein_coding	190.359	221.137	219.643	347.151	323.027	284.574	207	275	270	443	271	165
ENSG00000051523	31.0419	-1.20072	0.414332	-2.89795	0.00375605	0.0728287	CYBA	protein_coding	20.2313	16.8868	18.7103	27.4273	51.2553	51.7407	22	21	23	35	43	30
ENSG00000160932	68.1423	-1.37822	0.475622	-2.89772	0.0037589	0.0728287	LY6E	protein_coding	29.4274	43.4233	39.8611	34.48	132.31	129.352	32	54	49	44	111	75
ENSG00000229119	18.3826	1.533	0.529418	2.89563	0.00378403	0.0731408	AC026403.1	processed_pseudogene	29.4274	27.3406	26.8452	14.8891	8.34388	3.44938	32	34	33	19	7	2
ENSG00000174842	109.367	0.721038	0.249047	2.89519	0.00378931	0.0731408	GLMN	protein_coding	151.735	134.29	123.651	90.1182	82.2468	74.1616	165	167	152	115	69	43
ENSG00000138111	46.722	-1.20435	0.416182	-2.89381	0.00380595	0.0732681	MFSD13A	protein_coding	19.3117	26.5364	38.2341	39.1818	84.6308	72.4369	21	33	47	50	71	42
ENSG00000115268	5759.22	-0.909105	0.314252	-2.89292	0.00381677	0.0732681	RPS15	protein_coding	4542.86	3583.22	3879.54	4181.49	8389.17	9979.05	4940	4456	4769	5336	7038	5786
ENSG00000147130	269.368	-0.683554	0.236289	-2.89287	0.00381739	0.0732681	ZMYM3	protein_coding	178.404	209.075	231.845	275.84	393.354	327.691	194	260	285	352	330	190
ENSG00000204516	251.7	-0.925713	0.320183	-2.8912	0.00383773	0.0735206	MICB	protein_coding	185.76	159.219	174.901	190.424	444.61	355.286	202	198	215	243	373	206
ENSG00000117360	350.624	-0.744769	0.257714	-2.88991	0.00385355	0.0735637	PRPF3	protein_coding	240.017	229.178	315.635	329.127	498.249	491.536	261	285	388	420	418	285
ENSG00000141985	141.654	-1.09545	0.379083	-2.88975	0.0038555	0.0735637	SH3GL1	protein_coding	104.835	57.8977	107.381	105.791	236.013	238.007	114	72	132	135	198	138
ENSG00000100350	319.351	-0.676033	0.233993	-2.88912	0.00386327	0.0735637	FOXRED2	protein_coding	197.715	250.89	288.789	365.958	450.569	362.185	215	312	355	467	378	210
ENSG00000102316	266.883	-0.846819	0.293152	-2.88867	0.00386874	0.0735637	MAGED2	protein_coding	181.162	186.559	202.559	218.635	358.787	453.593	197	232	249	279	301	263
ENSG00000175573	69.4968	-0.852663	0.295351	-2.88695	0.00388996	0.0737061	C11orf68	protein_coding	45.9803	47.4439	55.3174	81.4982	110.854	75.8863	50	59	68	104	93	44
ENSG00000157379	134.051	-0.822696	0.284976	-2.88689	0.00389064	0.0737061	DHRS1	protein_coding	79.0861	108.558	102.5	139.487	222.901	151.773	86	135	126	178	187	88
ENSG00000117616	482.994	-0.714235	0.247459	-2.88627	0.00389835	0.0737155	RSRP1	protein_coding	319.103	364.273	414.067	516.417	773.597	510.508	347	453	509	659	649	296
ENSG00000006025	17.9383	-1.83353	0.635893	-2.88339	0.0039342	0.0742563	OSBPL7	protein_coding	3.67843	10.4538	8.9484	10.1873	38.1434	36.2185	4	13	11	13	32	21
ENSG00000264281	14.1275	2.02198	0.701641	2.88179	0.00395422	0.0744967	AC016596.1	processed_pseudogene	31.2666	19.2992	17.8968	9.40364	0	6.89876	34	24	22	12	0	4
ENSG00000172348	618.225	-0.611738	0.212829	-2.87432	0.00404894	0.076141	RCAN2	protein_coding	481.874	498.563	486.468	635.529	911.867	695.05	524	620	598	811	765	403
ENSG00000218175	83.4728	1.01141	0.352199	2.87169	0.00408277	0.0764281	AC016739.1	processed_pseudogene	136.102	106.95	94.365	80.7146	46.4873	36.2185	148	133	116	103	39	21
ENSG00000178927	288.046	-0.793094	0.276201	-2.87144	0.00408606	0.0764281	C17orf62	protein_coding	189.439	209.075	232.658	248.413	458.913	389.78	206	260	286	317	385	226
ENSG00000275700	339.89	-0.691347	0.24077	-2.8714	0.00408662	0.0764281	AATF	protein_coding	256.57	251.694	270.079	310.32	481.561	469.115	279	313	332	396	404	272
ENSG00000135870	268.599	0.657796	0.229235	2.86952	0.00411091	0.0767421	RC3H1	protein_coding	321.862	332.912	334.345	257.033	189.525	175.918	350	414	411	328	159	102
ENSG00000166337	641.798	-0.890489	0.310442	-2.86846	0.00412478	0.0768606	TAF10	protein_coding	455.205	418.15	474.265	471.749	934.514	1096.9	495	520	583	602	784	636
ENSG00000078177	146.199	0.888806	0.310171	2.86553	0.0041631	0.0774336	N4BP2	protein_coding	186.68	209.879	175.714	148.107	77.4789	79.3357	203	261	216	189	65	46
ENSG00000115685	620.591	-0.931896	0.325481	-2.86313	0.00419475	0.0777459	PPP1R7	protein_coding	432.215	415.738	431.15	427.082	1008.42	1008.94	470	517	530	545	846	585
ENSG00000110921	90.0009	-0.879414	0.30721	-2.86258	0.00420204	0.0777459	MVK	protein_coding	53.3372	49.0522	87.857	118.329	122.774	108.655	58	61	108	151	103	63
ENSG00000200792	29.1268	1.65766	0.579089	2.86253	0.00420269	0.0777459	SNORA80A	snoRNA	68.0509	37.7943	28.4722	25.86	5.95991	8.62344	74	47	35	33	5	5
ENSG00000139405	306.789	-0.851382	0.297632	-2.86052	0.00422942	0.0780992	RITA1	protein_coding	194.957	225.158	235.099	246.846	516.128	422.549	212	280	289	315	433	245
ENSG00000163159	487.69	-1.05261	0.368359	-2.85757	0.00426895	0.0786872	VPS72	protein_coding	319.103	293.509	338.412	308.753	983.386	682.977	347	365	416	394	825	396
ENSG00000281344	345.264	1.16321	0.407171	2.85682	0.00427906	0.0787317	HELLPAR	macro_lncRNA	499.346	458.357	477.519	384.766	123.966	127.627	543	570	587	491	104	74
ENSG00000279483	75.3995	1.45548	0.509774	2.85515	0.00430168	0.0790057	AC090498.1	processed_pseudogene	166.449	95.692	70.7737	68.96	14.3038	36.2185	181	119	87	88	12	21
ENSG00000217128	281.042	0.554095	0.194257	2.85238	0.00433929	0.0795537	FNIP1	protein_coding	329.219	345.778	329.464	243.711	227.669	210.412	358	430	405	311	191	122
ENSG00000137221	160.786	-1.16651	0.409165	-2.85096	0.00435872	0.079767	TJAP1	protein_coding	76.3273	98.9086	121.21	97.9546	325.411	244.906	83	123	149	125	273	142
ENSG00000137312	786.206	-0.810071	0.28425	-2.84985	0.00437395	0.0799027	FLOT1	protein_coding	554.523	561.286	596.289	626.909	1312.37	1065.86	603	698	733	800	1101	618
ENSG00000089053	1748.44	-0.717982	0.252058	-2.84847	0.00439294	0.0800858	ANAPC5	protein_coding	1222.16	1207.81	1534.24	1611.94	2136.03	2778.47	1329	1502	1886	2057	1792	1611
ENSG00000237676	82.6292	1.2057	0.423352	2.84799	0.00439963	0.0800858	RPL30P4	processed_pseudogene	136.102	110.971	100.059	78.3637	20.2637	50.016	148	138	123	100	17	29
ENSG00000185787	1439.01	-0.848873	0.298127	-2.84736	0.00440836	0.0801022	MORF4L1	protein_coding	1037.32	936.817	1106.35	1101.01	1981.08	2471.48	1128	1165	1360	1405	1662	1433
ENSG00000147854	615.93	-0.631888	0.222005	-2.84627	0.00442342	0.0802332	UHRF2	protein_coding	448.768	530.729	470.198	677.062	923.787	645.034	488	660	578	864	775	374
ENSG00000011485	116.339	-1.1677	0.410667	-2.84343	0.0044631	0.0808097	PPP5C	protein_coding	67.1313	64.3308	82.1626	72.8782	159.726	251.805	73	80	101	93	134	146
ENSG00000123595	62.7724	0.803411	0.282618	2.84274	0.00447271	0.0808407	RAB9A	protein_coding	79.0861	79.6093	81.3491	49.3691	44.1034	43.1172	86	99	100	63	37	25
ENSG00000114541	144.099	0.868599	0.305682	2.84151	0.00449007	0.0810026	FRMD4B	protein_coding	175.645	159.219	226.151	140.271	82.2468	81.0604	191	198	278	179	69	47
ENSG00000170525	1270.22	-0.739952	0.260504	-2.84047	0.00450477	0.0810026	PFKFB3	protein_coding	766.032	1075.13	1013.61	1489.69	2060.94	1215.91	833	1337	1246	1901	1729	705
ENSG00000156042	17.3692	1.59602	0.561897	2.84042	0.00450542	0.0810026	CFAP70	protein_coding	26.6686	27.3406	26.0317	14.1055	8.34388	1.72469	29	34	32	18	7	1
ENSG00000233927	3702.65	-0.917244	0.323075	-2.8391	0.00452407	0.0811952	RPS28	protein_coding	2930.79	2199.31	2559.24	2886.13	4448.48	7191.95	3187	2735	3146	3683	3732	4170
ENSG00000104695	759.714	-0.798049	0.281161	-2.8384	0.00453397	0.0812304	PPP2CB	protein_coding	557.281	526.708	578.392	610.453	1029.87	1255.57	606	655	711	779	864	728
ENSG00000116652	25.5608	1.41413	0.498481	2.83688	0.00455569	0.0814768	DLEU2L	sense_intronic	42.3019	40.2067	30.9127	23.5091	9.53586	6.89876	46	50	38	30	8	4
ENSG00000100453	249.067	-0.614238	0.216579	-2.83609	0.00456693	0.0815352	GZMB	protein_coding	214.268	180.126	195.238	292.296	265.812	346.662	233	224	240	373	223	201
ENSG00000104635	255.661	0.648959	0.228962	2.83436	0.00459177	0.0816043	SLC39A14	protein_coding	297.952	315.221	326.21	231.956	207.405	155.222	324	392	401	296	174	90
ENSG00000125245	139.333	-1.04682	0.369399	-2.83384	0.00459924	0.0816043	GPR18	protein_coding	87.3626	89.2589	94.365	111.276	150.19	303.545	95	111	116	142	126	176
ENSG00000178999	1345.97	-0.592078	0.208939	-2.83374	0.00460072	0.0816043	AURKB	protein_coding	1011.57	978.632	1230	1402.71	1886.91	1566.02	1100	1217	1512	1790	1583	908
ENSG00000198837	144.537	-0.858374	0.302932	-2.83355	0.0046034	0.0816043	DENND4B	protein_coding	107.594	92.4755	107.381	122.247	244.356	193.165	117	115	132	156	205	112
ENSG00000105701	19.8814	-1.68606	0.595141	-2.83305	0.00461068	0.0816043	FKBP8	protein_coding	8.27646	7.23721	12.2024	10.9709	35.7595	44.8419	9	9	15	14	30	26
ENSG00000272010	38.3789	-1.07184	0.378656	-2.83063	0.00464558	0.0819516	AC100814.1	lincRNA	26.6686	28.9488	17.8968	39.9655	51.2553	65.5382	29	36	22	51	43	38
ENSG00000213740	21.6256	1.79267	0.633574	2.82945	0.00466275	0.0819516	SERBP1P1	processed_pseudogene	34.945	33.7737	33.3531	19.5909	1.19198	6.89876	38	42	41	25	1	4
ENSG00000174718	334.28	0.847817	0.299664	2.82922	0.00466616	0.0819516	KIAA1551	protein_coding	434.054	414.933	443.353	351.853	175.221	186.266	472	516	545	449	147	108
ENSG00000135119	59.939	-0.841262	0.297373	-2.82898	0.00466973	0.0819516	RNFT2	protein_coding	45.0607	35.3819	48.8095	79.1473	82.2468	68.9876	49	44	60	101	69	40
ENSG00000079974	168.187	-0.997422	0.352579	-2.82893	0.00467036	0.0819516	RABL2B	protein_coding	91.9606	96.4962	147.242	128.516	289.652	255.254	100	120	181	164	243	148
ENSG00000143013	404.972	0.643508	0.227563	2.82783	0.00468652	0.0820943	LMO4	protein_coding	471.758	473.635	538.531	391.818	272.964	281.124	513	589	662	500	229	163
ENSG00000261371	304.703	-0.617083	0.218523	-2.82388	0.00474463	0.0829703	PECAM1	protein_coding	248.294	228.374	243.234	333.829	327.795	446.694	270	284	299	426	275	259
ENSG00000136699	620.07	-0.751743	0.26638	-2.82207	0.00477152	0.0832981	SMPD4	protein_coding	418.421	435.037	531.21	530.522	927.362	877.867	455	541	653	677	778	509
ENSG00000164615	516.774	0.65501	0.232214	2.82072	0.00479163	0.0834546	CAMLG	protein_coding	663.956	630.442	603.61	496.042	309.915	396.678	722	784	742	633	260	230
ENSG00000126709	148.173	-1.07287	0.380412	-2.82028	0.00479825	0.0834546	IFI6	protein_coding	101.157	99.7127	84.6031	93.2528	270.58	239.732	110	124	104	119	227	139
ENSG00000162733	37.9499	1.40369	0.497896	2.81925	0.00481353	0.0834546	DDR2	protein_coding	55.1764	48.2481	64.2658	37.6146	15.4958	6.89876	60	60	79	48	13	4
ENSG00000204178	201.632	0.586739	0.208129	2.81912	0.0048156	0.0834546	TMEM57	protein_coding	251.972	234.003	241.607	169.266	168.07	144.874	274	291	297	216	141	84
ENSG00000125505	325.633	-0.734991	0.260752	-2.81874	0.00482128	0.0834546	MBOAT7	protein_coding	224.384	240.436	266.825	284.46	472.025	465.666	244	299	328	363	396	270
ENSG00000015532	117.072	-0.763415	0.271021	-2.81681	0.00485026	0.0838144	XYLT2	protein_coding	77.2469	86.8465	95.1785	112.844	171.645	158.671	84	108	117	144	144	92
ENSG00000077684	332.29	0.714531	0.253727	2.81614	0.00486045	0.0838488	JADE1	protein_coding	396.35	433.429	411.627	333.046	200.253	219.035	431	539	506	425	168	127
ENSG00000197329	138.649	0.670976	0.238415	2.81432	0.00488798	0.0841819	PELI1	protein_coding	172.886	160.023	177.341	92.4691	123.966	105.206	188	199	218	118	104	61
ENSG00000112658	413.531	-0.633334	0.225148	-2.81297	0.00490865	0.0843958	SRF	protein_coding	282.319	331.303	359.563	492.907	595.991	419.099	307	412	442	629	500	243
ENSG00000117399	734.587	-0.838835	0.29832	-2.81186	0.00492557	0.0845446	CDC20	protein_coding	528.774	555.657	495.416	596.348	1336.21	895.114	575	691	609	761	1121	519
ENSG00000175274	18.7408	-1.9124	0.680798	-2.80905	0.00496883	0.0850219	TP53I11	protein_coding	4.59803	4.82481	13.8293	9.40364	45.2953	34.4938	5	6	17	12	38	20
ENSG00000226380	15.3525	1.79661	0.639596	2.80897	0.00497	0.0850219	AC016831.1	lincRNA	28.5078	24.9282	19.5238	13.3218	2.38397	3.44938	31	31	24	17	2	2
ENSG00000104979	566.954	-0.759369	0.2705	-2.80728	0.00499622	0.0851633	C19orf53	protein_coding	494.748	360.252	406.746	495.258	761.677	883.041	538	448	500	632	639	512
ENSG00000213995	54.5037	0.862649	0.307295	2.80724	0.00499686	0.0851633	NAXD	protein_coding	63.4528	67.5473	80.5356	42.3164	36.9515	36.2185	69	84	99	54	31	21
ENSG00000176022	186.432	-0.631822	0.225124	-2.80655	0.00500753	0.0851633	B3GALT6	protein_coding	125.066	145.548	167.579	213.149	239.589	227.659	136	181	206	272	201	132
ENSG00000167397	632.287	-0.852824	0.303924	-2.80604	0.00501543	0.0851633	VKORC1	protein_coding	476.356	416.542	457.182	488.989	828.428	1126.22	518	518	562	624	695	653
ENSG00000181513	22.8425	-1.6318	0.581591	-2.80575	0.00501989	0.0851633	ACBD4	protein_coding	11.0353	8.04135	13.8293	11.7546	44.1034	48.2913	12	10	17	15	37	28
ENSG00000103121	318.902	-1.02041	0.363762	-2.80517	0.00502907	0.0851778	CMC2	protein_coding	244.615	209.075	176.528	235.091	375.475	672.629	266	260	217	300	315	390
ENSG00000188873	46.5986	0.92052	0.328289	2.80399	0.0050474	0.085347	AC120036.1	processed_pseudogene	64.3724	61.9184	56.9444	36.8309	25.0316	34.4938	70	77	70	47	21	20
ENSG00000164933	604.426	-0.685223	0.244469	-2.80291	0.00506443	0.0853646	SLC25A32	protein_coding	442.331	492.935	453.115	543.06	772.405	922.709	481	613	557	693	648	535
ENSG00000188191	118.251	-1.15132	0.410765	-2.80286	0.00506513	0.0853646	PRKAR1B	protein_coding	83.6842	52.2688	83.7896	77.58	243.164	169.02	91	65	103	99	204	98
ENSG00000227097	47.0572	1.55301	0.554296	2.80178	0.00508223	0.0853731	RPS28P7	processed_pseudogene	91.041	70.7639	51.2499	46.2346	17.8797	5.17407	99	88	63	59	15	3
ENSG00000102531	168.095	0.761342	0.271748	2.80165	0.00508417	0.0853731	FNDC3A	protein_coding	232.66	197.817	206.627	165.347	106.086	100.032	253	246	254	211	89	58
ENSG00000136830	396.712	-0.836359	0.298568	-2.80124	0.00509068	0.0853731	FAM129B	protein_coding	225.304	279.839	348.174	336.964	648.439	541.552	245	348	428	430	544	314
ENSG00000198899	48527.9	-0.81652	0.291588	-2.80025	0.00510627	0.0854944	MT-ATP6	protein_coding	37200.8	33060.4	35188.4	36397.6	70881.2	78438.9	40453	41113	43256	46447	59465	45480
ENSG00000219529	139.024	-1.56376	0.558603	-2.79941	0.00511966	0.0855786	AP000580.1	processed_pseudogene	84.6038	66.7432	58.5714	60.34	127.542	436.346	92	83	72	77	107	253
ENSG00000141338	14.7614	1.61047	0.575788	2.79699	0.00515809	0.0860803	ABCA8	protein_coding	26.6686	21.7116	19.5238	9.40364	9.53586	1.72469	29	27	24	12	8	1
ENSG00000111676	87.9403	-0.961189	0.343863	-2.79527	0.00518566	0.0863995	ATN1	protein_coding	37.7039	57.8977	83.7896	129.3	127.542	91.4085	41	72	103	165	107	53
ENSG00000070423	1393.86	-0.825301	0.29543	-2.79356	0.00521318	0.0867167	RNF126	protein_coding	868.108	951.291	1196.65	1134.71	2391.12	1821.27	944	1183	1471	1448	2006	1056
ENSG00000230533	44.7281	-1.27161	0.455556	-2.79135	0.00524892	0.0871696	AL357060.1	lincRNA	34.945	22.5158	20.3373	31.3455	64.3671	94.8579	38	28	25	40	54	55
ENSG00000178860	354.458	0.741146	0.265832	2.78802	0.00530313	0.087803	MSC	protein_coding	409.225	459.965	460.436	193.558	355.211	248.355	445	572	566	247	298	144
ENSG00000129355	263.103	-0.568543	0.203929	-2.78795	0.00530423	0.087803	CDKN2D	protein_coding	207.831	201.034	227.778	322.858	339.715	279.4	226	250	280	412	285	162
ENSG00000214756	174.534	-1.26031	0.452534	-2.78501	0.00535255	0.0884598	METTL12	protein_coding	135.182	99.7127	72.4007	112.844	190.717	436.346	147	124	89	144	160	253
ENSG00000105202	3519.88	-0.521954	0.187564	-2.78281	0.0053891	0.0889201	FBL	protein_coding	2947.34	2702.7	3018.05	3537.34	4274.45	4639.41	3205	3361	3710	4514	3586	2690
ENSG00000135365	57.4771	1.17199	0.421643	2.77957	0.00544305	0.0896657	PHF21A	protein_coding	71.7293	86.8465	82.9761	57.9891	29.7996	15.5222	78	108	102	74	25	9
ENSG00000198033	2872.28	-0.770658	0.277327	-2.77888	0.00545473	0.0897136	TUBA3C	protein_coding	2001.06	1792.42	2573.07	2606.38	3397.15	4863.62	2176	2229	3163	3326	2850	2820
ENSG00000147174	22.1273	1.23551	0.445698	2.77207	0.00557007	0.0913206	GCNA	protein_coding	32.1862	24.9282	35.7936	11.7546	14.3038	13.7975	35	31	44	15	12	8
ENSG00000122884	350.683	0.988092	0.356521	2.77149	0.00558009	0.0913206	P4HA1	protein_coding	408.305	466.398	527.142	383.982	156.15	162.121	444	580	648	490	131	94
ENSG00000105669	247.03	-0.989689	0.357101	-2.77145	0.00558066	0.0913206	COPE	protein_coding	138.861	154.394	201.746	167.698	396.93	422.549	151	192	248	214	333	245
ENSG00000130299	199.477	-0.908823	0.327974	-2.77102	0.00558814	0.0913206	GTPBP3	protein_coding	115.87	144.744	154.563	161.429	371.899	248.355	126	180	190	206	312	144
ENSG00000118181	586.725	0.689931	0.249061	2.77013	0.00560347	0.091425	RPS25	protein_coding	913.169	678.69	580.019	426.298	390.97	531.204	993	844	713	544	328	308
ENSG00000137100	38.3511	-1.13074	0.408428	-2.76852	0.0056312	0.0917312	DCTN3	protein_coding	31.2666	22.5158	17.8968	33.6964	64.3671	60.3641	34	28	22	43	54	35
ENSG00000177485	194.294	-0.707818	0.255821	-2.76685	0.00566005	0.0920545	ZBTB33	protein_coding	133.343	146.353	161.071	186.506	238.397	300.096	145	182	198	238	200	174
ENSG00000158109	152.13	-0.687346	0.248491	-2.76609	0.00567337	0.0921247	TPRG1L	protein_coding	112.192	106.95	129.345	150.458	208.597	205.238	122	133	159	192	175	119
ENSG00000151929	363.014	0.565048	0.204365	2.7649	0.00569403	0.0923137	BAG3	protein_coding	416.582	413.325	471.011	294.647	328.987	253.529	453	514	579	376	276	147
ENSG00000197043	1407.94	-0.726258	0.262842	-2.76309	0.00572561	0.0926788	ANXA6	protein_coding	986.738	979.436	1214.54	1187.99	1983.46	2095.5	1073	1218	1493	1516	1664	1215
ENSG00000137075	95.3296	1.03363	0.374376	2.76094	0.00576349	0.0929141	RNF38	protein_coding	145.298	135.095	106.567	99.5219	44.1034	41.3925	158	168	131	127	37	24
ENSG00000142186	79.2143	-1.07553	0.389659	-2.76018	0.00577698	0.0929141	SCYL1	protein_coding	45.9803	45.0315	61.0118	54.8546	144.23	124.178	50	56	75	70	121	72
ENSG00000067082	356.555	0.630291	0.228411	2.75946	0.00578972	0.0929141	KLF6	protein_coding	429.456	404.48	468.571	344.8	257.468	234.558	467	503	576	440	216	136
ENSG00000149923	56.6494	0.886241	0.321176	2.75936	0.00579145	0.0929141	PPP4C	protein_coding	75.4077	86.0424	60.1983	43.1	44.1034	31.0444	82	107	74	55	37	18
ENSG00000165891	115.819	0.746179	0.270433	2.7592	0.0057943	0.0929141	E2F7	protein_coding	128.745	166.456	141.547	90.1182	102.511	65.5382	140	207	174	115	86	38
ENSG00000156504	333.313	-0.613185	0.222255	-2.75893	0.0057991	0.0929141	FAM122B	protein_coding	255.651	261.344	271.706	320.507	426.73	463.941	278	325	334	409	358	269
ENSG00000215256	61.8768	-0.958188	0.347337	-2.75867	0.00580373	0.0929141	DHRS4-AS1	antisense_RNA	45.9803	41.815	37.4206	51.72	97.7426	96.5826	50	52	46	66	82	56
ENSG00000196670	98.4552	-0.678222	0.24623	-2.75442	0.0058796	0.0939817	ZFP62	protein_coding	76.3273	71.568	78.9086	121.464	109.662	132.801	83	89	97	155	92	77
ENSG00000158201	236.044	0.627827	0.227989	2.75375	0.00589162	0.0940269	ABHD3	protein_coding	263.927	324.87	270.893	167.698	218.133	170.744	287	404	333	214	183	99
ENSG00000143033	275.528	0.798238	0.290029	2.75227	0.00591842	0.0943075	MTF2	protein_coding	381.637	323.262	346.547	275.056	133.502	193.165	415	402	426	351	112	112
ENSG00000008324	344.734	-0.886008	0.322044	-2.7512	0.00593776	0.0944685	SS18L2	protein_coding	272.203	209.075	243.234	318.157	344.483	681.252	296	260	299	406	289	395
ENSG00000169258	21.6208	-1.7008	0.618368	-2.75047	0.00595104	0.0945329	GPRIN1	protein_coding	6.43724	8.04135	15.4563	10.9709	40.5274	48.2913	7	10	19	14	34	28
ENSG00000230777	39.739	1.41586	0.515003	2.74923	0.0059735	0.0947425	RPS29P5	processed_pseudogene	94.7195	40.2067	39.8611	34.48	11.9198	17.2469	103	50	49	44	10	10
ENSG00000105556	77.2352	-1.11897	0.4075	-2.74594	0.00603383	0.0955512	MIER2	protein_coding	39.5431	54.6812	51.2499	54.0709	162.11	101.757	43	68	63	69	136	59
ENSG00000148516	331.737	0.580958	0.211613	2.74538	0.00604402	0.0955647	ZEB1	protein_coding	399.109	406.088	389.662	314.238	231.245	250.08	434	505	479	401	194	145
ENSG00000171603	528.17	-0.612667	0.223277	-2.74398	0.00606987	0.0958253	CLSTN1	protein_coding	366.923	412.521	472.638	531.306	750.949	634.686	399	513	581	678	630	368
ENSG00000143772	54.2848	-1.03437	0.377604	-2.7393	0.00615704	0.0969888	ITPKB	protein_coding	25.749	40.2067	39.8611	45.4509	88.2067	86.2344	28	50	49	58	74	50
ENSG00000122482	402.558	0.78756	0.287535	2.73901	0.00616253	0.0969888	ZNF644	protein_coding	535.211	499.368	496.23	397.304	187.141	300.096	582	621	610	507	157	174
ENSG00000136213	222.897	-0.654932	0.239299	-2.73687	0.00620261	0.0974696	CHST12	protein_coding	170.127	185.755	163.512	235.091	339.715	243.181	185	231	201	300	285	141
ENSG00000137411	164.129	-0.672122	0.245692	-2.73563	0.00622611	0.0976888	VARS2	protein_coding	125.066	119.012	134.226	158.295	220.517	227.659	136	148	165	202	185	132
ENSG00000196924	2423.91	-0.830728	0.303744	-2.73496	0.00623881	0.0976995	FLNA	protein_coding	1444.7	1557.61	2230.59	1963.79	3983.61	3363.14	1571	1937	2742	2506	3342	1950
ENSG00000096654	59.8274	0.854132	0.312344	2.73459	0.00624589	0.0976995	ZNF184	protein_coding	81.845	83.63	64.2658	37.6146	38.1434	53.4654	89	104	79	48	32	31
ENSG00000130311	276.073	-0.74955	0.274382	-2.73178	0.00629937	0.0983855	DDA1	protein_coding	196.796	192.992	226.964	239.793	444.61	355.286	214	240	279	306	373	206
ENSG00000160014	2396.96	-0.621769	0.227736	-2.73022	0.00632916	0.0985757	CALM3	protein_coding	1774.84	1876.85	2011.76	2184.78	3503.24	3030.28	1930	2334	2473	2788	2939	1757
ENSG00000101407	235.786	-0.769402	0.281818	-2.73014	0.00633082	0.0985757	TTI1	protein_coding	157.253	180.126	185.476	228.822	411.234	251.805	171	224	228	292	345	146
ENSG00000175115	38.6825	-0.972723	0.356805	-2.72621	0.00640672	0.0996059	PACS1	protein_coding	22.0706	22.5158	33.3531	44.6673	56.0232	53.4654	24	28	41	57	47	31
ENSG00000109103	45.0286	-1.02745	0.376983	-2.72545	0.0064213	0.0996812	UNC119	protein_coding	28.5078	28.1447	31.7262	39.1818	82.2468	60.3641	31	35	39	50	69	35
ENSG00000168765	63.886	-1.06046	0.389184	-2.72484	0.00643331	0.0997164	GSTM4	protein_coding	41.3823	33.7737	48.8095	54.0709	131.118	74.1616	45	42	60	69	110	43
ENSG00000260916	100.849	0.712339	0.261728	2.72168	0.00649509	0.100339	CCPG1	protein_coding	127.825	124.641	121.21	65.0418	71.519	94.8579	139	155	149	83	60	55
ENSG00000214706	270.013	-0.652746	0.239882	-2.72111	0.00650625	0.100339	IFRD2	protein_coding	196.796	214.704	217.202	254.682	396.93	339.764	214	267	267	325	333	197
ENSG00000214765	70.1623	0.912909	0.335528	2.72081	0.00651224	0.100339	SEPT7P2	transcribed_unprocessed_pseudogene	97.4783	82.0217	97.6189	68.96	36.9515	37.9432	106	102	120	88	31	22
ENSG00000064932	562.275	-0.683528	0.251224	-2.72079	0.00651269	0.100339	SBNO2	protein_coding	377.039	392.418	524.702	575.189	871.339	632.961	410	488	645	734	731	367
ENSG00000182162	66.0668	0.841235	0.309464	2.71836	0.00656055	0.100924	P2RY8	protein_coding	88.2822	86.0424	82.1626	56.4218	52.4472	31.0444	96	107	101	72	44	18
ENSG00000139192	59.4927	-1.10401	0.406895	-2.71326	0.00666255	0.102153	TAPBPL	protein_coding	41.3823	26.5364	44.742	43.8837	107.278	93.1332	45	33	55	56	90	54
ENSG00000120129	31.8246	1.00806	0.371538	2.7132	0.00666367	0.102153	DUSP1	protein_coding	45.0607	45.0315	37.4206	21.9418	19.0717	22.421	49	56	46	28	16	13
ENSG00000215915	41.8523	-1.16219	0.428452	-2.71253	0.00667707	0.102153	ATAD3C	protein_coding	20.2313	28.1447	29.2857	45.4509	91.7827	36.2185	22	35	36	58	77	21
ENSG00000099875	401.317	-0.527436	0.19447	-2.71217	0.00668444	0.102153	MKNK2	protein_coding	320.943	351.407	314.008	446.673	531.624	443.245	349	437	386	570	446	257
ENSG00000172534	1250.33	-0.723695	0.266915	-2.71134	0.00670125	0.102153	HCFC1	protein_coding	828.565	934.404	1066.49	1266.36	2141.99	1264.2	901	1162	1311	1616	1797	733
ENSG00000100425	126.578	1.17858	0.434722	2.7111	0.00670598	0.102153	BRD1	protein_coding	160.931	178.518	190.357	134.786	65.559	29.3197	175	222	234	172	55	17
ENSG00000167967	45.711	-0.949945	0.350419	-2.71089	0.00671036	0.102153	E4F1	protein_coding	23.9098	30.5571	38.2341	47.0182	65.559	68.9876	26	38	47	60	55	40
ENSG00000160877	89.345	-0.847614	0.31277	-2.71002	0.00672793	0.102269	NACC1	protein_coding	52.4176	61.1142	76.4682	83.8491	115.622	146.599	57	76	94	107	97	85
ENSG00000139998	157.943	-0.910169	0.336292	-2.70649	0.00679994	0.103183	RAB15	protein_coding	102.996	115.795	109.008	112.844	258.66	248.355	112	144	134	144	217	144
ENSG00000101888	314.822	-0.864795	0.319594	-2.70592	0.00681157	0.103183	NXT2	protein_coding	229.902	203.446	234.285	268.787	338.523	613.989	250	253	288	343	284	356
ENSG00000233270	16.5887	1.60016	0.591426	2.70559	0.00681832	0.103183	SNRPEP4	processed_pseudogene	30.347	24.9282	21.1508	14.8891	4.76793	3.44938	33	31	26	19	4	2
ENSG00000115325	197.853	0.693904	0.256644	2.70377	0.00685587	0.103572	DOK1	protein_coding	222.545	252.498	261.131	174.751	169.262	106.931	242	314	321	223	142	62
ENSG00000154781	151.663	0.692967	0.256336	2.70336	0.00686428	0.103572	CCDC174	protein_coding	177.484	184.147	202.559	145.756	96.5506	103.481	193	229	249	186	81	60
ENSG00000270426	15.5177	-1.44916	0.536598	-2.70064	0.00692054	0.104165	AC099343.2	sense_intronic	6.43724	10.4538	8.13491	20.3746	32.1835	15.5222	7	13	10	26	27	9
ENSG00000112787	28.7346	-1.3157	0.48728	-2.70009	0.00693199	0.104165	FBRSL1	protein_coding	12.8745	16.8868	19.5238	25.86	67.943	29.3197	14	21	24	33	57	17
ENSG00000147955	1259.17	-0.762693	0.28248	-2.69999	0.00693415	0.104165	SIGMAR1	protein_coding	903.973	967.374	929.007	988.166	2072.86	1693.64	983	1203	1142	1261	1739	982
ENSG00000138107	437.242	-0.708764	0.262764	-2.69734	0.00698953	0.104736	ACTR1A	protein_coding	302.55	332.108	359.563	371.444	647.247	610.54	329	413	442	474	543	354
ENSG00000164327	199.115	0.658543	0.244171	2.69706	0.00699553	0.104736	RICTOR	protein_coding	268.525	238.024	226.151	185.722	122.774	153.497	292	296	278	237	103	89
ENSG00000196923	41.5095	-1.2026	0.445952	-2.69671	0.00700286	0.104736	PDLIM7	protein_coding	15.6333	19.2992	39.8611	38.3982	70.327	65.5382	17	24	49	49	59	38
ENSG00000185236	281.898	-0.940921	0.349043	-2.69572	0.00702372	0.104894	RAB11B	protein_coding	172.886	167.26	238.353	206.88	535.2	370.808	188	208	293	264	449	215
ENSG00000179262	751.625	-0.613421	0.227793	-2.69289	0.00708358	0.10542	RAD23A	protein_coding	603.262	566.111	610.932	727.215	857.036	1145.19	656	704	751	928	719	664
ENSG00000099949	92.7322	-1.14396	0.424812	-2.69286	0.00708423	0.10542	LZTR1	protein_coding	58.8548	50.6605	63.4523	60.34	210.981	112.105	64	63	78	77	177	65
ENSG00000108510	431.042	0.623254	0.231504	2.6922	0.00709819	0.10542	MED13	protein_coding	513.14	508.213	549.107	427.082	276.54	312.169	558	632	675	545	232	181
ENSG00000137699	380.552	-0.630581	0.234246	-2.69196	0.00710345	0.10542	TRIM29	protein_coding	267.605	313.613	313.194	354.987	526.856	507.059	291	390	385	453	442	294
ENSG00000167085	980.706	-0.686089	0.254936	-2.69121	0.00711924	0.10542	PHB	protein_coding	791.781	722.917	738.65	836.14	1271.85	1522.9	861	899	908	1067	1067	883
ENSG00000167645	41.3982	-1.03452	0.384415	-2.69114	0.00712076	0.10542	YIF1B	protein_coding	22.9902	27.3406	30.0992	35.2637	61.9831	70.7122	25	34	37	45	52	41
ENSG00000084070	874.948	0.794866	0.295571	2.68926	0.00716116	0.10574	SMAP2	protein_coding	1103.53	1140.26	1090.08	923.124	580.496	412.201	1200	1418	1340	1178	487	239
ENSG00000137700	120.964	-0.762125	0.283434	-2.6889	0.00716888	0.10574	SLC37A4	protein_coding	84.6038	75.5887	108.194	117.546	181.181	158.671	92	94	133	150	152	92
ENSG00000270170	144.528	-0.644606	0.239748	-2.68869	0.00717334	0.10574	NCBP2-AS2	protein_coding	102.996	107.754	128.532	199.827	172.837	155.222	112	134	158	255	145	90
ENSG00000104825	143.542	-0.735076	0.273479	-2.68787	0.00719098	0.105847	NFKBIB	protein_coding	110.353	106.146	105.754	129.3	221.709	187.991	120	132	130	165	186	109
ENSG00000063245	170.993	-0.681189	0.253538	-2.68674	0.00721537	0.106038	EPN1	protein_coding	114.031	131.074	149.682	212.366	251.508	167.295	124	163	184	271	211	97
ENSG00000171522	205.886	-0.588468	0.219083	-2.68606	0.00723011	0.106038	PTGER4	protein_coding	148.976	166.456	176.528	225.687	234.821	282.849	162	207	217	288	197	164
ENSG00000205423	59.6074	-1.1471	0.427094	-2.68583	0.00723504	0.106038	CNEP1R1	protein_coding	33.1058	45.0315	32.5396	40.7491	125.158	81.0604	36	56	40	52	105	47
ENSG00000265354	930.11	-0.964525	0.359233	-2.68496	0.00725387	0.106093	TIMM23	protein_coding	660.277	600.689	628.015	667.658	1025.11	1998.91	718	747	772	852	860	1159
ENSG00000144445	15.6516	1.36919	0.509997	2.6847	0.00725954	0.106093	KANSL1L	protein_coding	21.1509	22.5158	24.4047	9.40364	9.53586	6.89876	23	28	30	12	8	4
ENSG00000167615	38.5135	-1.09688	0.408837	-2.68292	0.00729815	0.106505	LENG8	protein_coding	24.8294	25.7323	22.7778	33.6964	77.4789	46.5666	27	32	28	43	65	27
ENSG00000182150	127.112	1.01457	0.378406	2.68117	0.00733661	0.106863	ERCC6L2	protein_coding	177.484	170.477	164.325	135.569	44.1034	70.7122	193	212	202	173	37	41
ENSG00000169047	59.5062	-0.902771	0.336748	-2.68085	0.00734356	0.106863	IRS1	protein_coding	26.6686	49.0522	48.8095	88.5509	71.519	72.4369	29	61	60	113	60	42
ENSG00000042753	470.224	-0.717345	0.267703	-2.67963	0.00737041	0.107101	AP2S1	protein_coding	352.209	326.479	386.408	394.169	637.711	724.369	383	406	475	503	535	420
ENSG00000234608	66.8435	-0.823678	0.307541	-2.67827	0.00740033	0.107384	MAPKAPK5-AS1	lincRNA	44.1411	42.6191	56.9444	67.3928	88.2067	101.757	48	53	70	86	74	59
ENSG00000272325	552.397	-0.523371	0.195454	-2.67772	0.00741255	0.107399	NUDT3	protein_coding	416.582	472.027	471.011	598.698	743.797	612.265	453	587	579	764	624	355
ENSG00000116786	146.485	-0.951893	0.355545	-2.67728	0.00742236	0.107399	PLEKHM2	protein_coding	97.4783	102.125	98.4324	98.7382	221.709	260.428	106	127	121	126	186	151
ENSG00000168300	173.714	0.620505	0.231858	2.67623	0.00744563	0.107583	PCMTD1	protein_coding	218.866	196.209	218.016	160.646	119.198	129.352	238	244	268	205	100	75
ENSG00000029993	342.702	-0.52441	0.19602	-2.67528	0.00746663	0.107595	HMGB3	protein_coding	286.917	266.973	287.976	366.742	395.738	451.869	312	332	354	468	332	262
ENSG00000198743	1142.26	0.576348	0.215438	2.67524	0.00746752	0.107595	SLC5A3	protein_coding	1390.44	1396.78	1317.04	1121.38	741.413	886.49	1512	1737	1619	1431	622	514
ENSG00000171703	233.263	-0.972259	0.363591	-2.67405	0.00749418	0.1077	TCEA2	protein_coding	149.896	163.239	158.631	155.944	464.873	306.995	163	203	195	199	390	178
ENSG00000065883	131.5	0.685584	0.256434	2.67354	0.00750562	0.1077	CDK13	protein_coding	157.253	171.281	160.258	115.195	110.854	74.1616	171	213	197	147	93	43
ENSG00000198642	179.023	-0.655103	0.245035	-2.6735	0.00750633	0.1077	KLHL9	protein_coding	112.192	147.961	157.004	207.664	252.7	196.615	122	184	193	265	212	114
ENSG00000164430	632.767	0.563468	0.210844	2.67244	0.00753015	0.107858	MB21D1	protein_coding	692.464	722.917	849.285	471.749	603.143	457.043	753	899	1044	602	506	265
ENSG00000009790	576.45	-0.631295	0.236267	-2.67195	0.00754108	0.107858	TRAF3IP3	protein_coding	456.125	463.182	436.031	514.066	820.084	769.211	496	576	536	656	688	446
ENSG00000165506	112.779	-0.726046	0.271791	-2.67134	0.00755495	0.107858	DNAAF2	protein_coding	82.7646	92.4755	78.9086	108.926	170.454	143.149	90	115	97	139	143	83
ENSG00000174007	15.0226	1.47926	0.553873	2.67076	0.00756795	0.107858	CEP19	protein_coding	18.3921	23.3199	25.2182	7.83637	11.9198	3.44938	20	29	31	10	10	2
ENSG00000241468	744.236	-0.951636	0.356329	-2.67067	0.00757009	0.107858	ATP5J2	protein_coding	647.403	406.088	466.944	559.517	883.259	1502.2	704	505	574	714	741	871
ENSG00000177542	62.3348	-0.941325	0.352674	-2.66911	0.00760534	0.108209	SLC25A22	protein_coding	35.8646	44.2274	47.996	65.8255	118.006	62.0888	39	55	59	84	99	36
ENSG00000064601	270.047	-0.7865	0.294839	-2.66756	0.00764046	0.108473	CTSA	protein_coding	201.394	196.209	196.051	217.067	457.721	351.837	219	244	241	277	384	204
ENSG00000149357	655.893	-0.680566	0.255146	-2.66736	0.00764505	0.108473	LAMTOR1	protein_coding	493.829	492.13	524.702	560.3	1007.23	857.17	537	612	645	715	845	497
ENSG00000174004	121.723	-0.881873	0.330808	-2.66582	0.00768016	0.10882	NRROS	protein_coding	74.4881	78.0011	103.313	97.171	201.445	175.918	81	97	127	124	169	102
ENSG00000169155	274.291	0.667213	0.250622	2.66223	0.00776254	0.109835	ZBTB43	protein_coding	310.827	310.396	391.289	263.302	202.637	167.295	338	386	481	336	170	97
ENSG00000116353	197.989	-0.925665	0.348054	-2.65954	0.00782465	0.110561	MECR	protein_coding	125.986	127.053	155.377	134.786	332.563	312.169	137	158	191	172	279	181
ENSG00000182919	113.317	0.618511	0.23269	2.65809	0.00785843	0.110794	C11orf54	protein_coding	137.941	138.311	135.04	85.4164	91.7827	91.4085	150	172	166	109	77	53
ENSG00000100162	318.305	-0.793472	0.298561	-2.65765	0.00786872	0.110794	CENPM	protein_coding	239.098	221.941	235.912	244.495	445.802	522.581	260	276	290	312	374	303
ENSG00000278535	63.1611	-1.09234	0.411068	-2.65732	0.00787655	0.110794	DHRS11	protein_coding	38.6235	36.1861	45.5555	43.1	127.542	87.9591	42	45	56	55	107	51
ENSG00000123144	486.187	-0.54065	0.203484	-2.65697	0.00788471	0.110794	TRIR	protein_coding	401.868	384.376	400.238	484.287	584.071	662.281	437	478	492	618	490	384
ENSG00000114416	729.509	0.788259	0.296727	2.65652	0.00789526	0.110794	FXR1	protein_coding	993.175	911.085	869.622	753.075	336.139	513.957	1080	1133	1069	961	282	298
ENSG00000172301	520.122	-0.601836	0.227038	-2.65082	0.00802977	0.112457	COPRS	protein_coding	376.119	401.263	460.436	490.557	697.31	695.05	409	499	566	626	585	403
ENSG00000114331	226.359	0.737407	0.27824	2.65025	0.00804318	0.112457	ACAP2	protein_coding	284.158	288.684	279.027	235.875	135.886	134.526	309	359	343	301	114	78
ENSG00000213380	62.4182	-0.827142	0.312117	-2.6501	0.00804679	0.112457	COG8	protein_coding	39.5431	46.6398	48.8095	69.7437	102.511	67.2629	43	58	60	89	86	39
ENSG00000116273	141.404	-0.648675	0.244844	-2.64934	0.00806492	0.112557	PHF13	protein_coding	89.2018	119.012	122.024	165.347	190.717	162.121	97	148	150	211	160	94
ENSG00000258297	57.6378	-0.910326	0.343695	-2.64865	0.00808142	0.112619	AP001157.1	antisense_RNA	36.7843	43.4233	39.0476	50.1528	95.3586	81.0604	40	54	48	64	80	47
ENSG00000119729	69.8502	0.771522	0.291343	2.64816	0.00809315	0.112619	RHOQ	protein_coding	86.443	85.2383	91.9245	54.0709	39.3354	62.0888	94	106	113	69	33	36
ENSG00000034053	16.0018	-1.33621	0.504749	-2.64728	0.00811423	0.112619	APBA2	protein_coding	12.8745	7.23721	7.32142	23.5091	22.6477	22.421	14	9	9	30	19	13
ENSG00000107771	339.486	0.787217	0.297409	2.64692	0.00812292	0.112619	CCSER2	protein_coding	411.984	410.913	469.384	361.257	176.413	206.963	448	511	577	461	148	120
ENSG00000105576	294.006	-0.712702	0.269264	-2.64685	0.00812444	0.112619	TNPO2	protein_coding	217.947	225.158	223.71	244.495	426.73	425.998	237	280	275	312	358	247
ENSG00000232346	77.0256	1.00804	0.380944	2.64616	0.00814124	0.112699	Z74021.1	processed_pseudogene	125.066	106.95	76.4682	61.9073	26.2236	65.5382	136	133	94	79	22	38
ENSG00000251898	15.0103	2.04645	0.773578	2.64544	0.00815857	0.112787	SCARNA11	scaRNA	49.6587	12.8662	10.5754	9.40364	2.38397	5.17407	54	16	13	12	2	3
ENSG00000100714	971.766	-0.596264	0.22551	-2.64406	0.00819176	0.113058	MTHFD1	protein_coding	768.791	763.124	787.459	873.755	1311.18	1326.29	836	949	968	1115	1100	769
ENSG00000186871	181.264	-0.690403	0.26119	-2.6433	0.00821022	0.113058	ERCC6L	protein_coding	134.263	148.765	131.786	163.78	265.812	243.181	146	185	162	209	223	141
ENSG00000176422	41.9746	-0.856487	0.324028	-2.64325	0.00821138	0.113058	SPRYD4	protein_coding	31.2666	30.5571	27.6587	54.8546	48.8713	58.6394	34	38	34	70	41	34
ENSG00000245694	1650.33	-0.639565	0.242039	-2.6424	0.00823199	0.11319	CRNDE	lincRNA	1335.27	1226.31	1307.28	1494.4	1946.51	2592.21	1452	1525	1607	1907	1633	1503
ENSG00000167077	65.3651	-0.875234	0.331449	-2.64063	0.00827527	0.113458	MEI1	protein_coding	37.7039	41.815	57.7579	61.9073	92.9746	100.032	41	52	71	79	78	58
ENSG00000138166	155.785	-0.602847	0.228308	-2.6405	0.00827847	0.113458	DUSP5	protein_coding	112.192	119.816	138.293	169.266	200.253	194.89	122	149	170	216	168	113
ENSG00000062524	15.1134	-1.57792	0.597644	-2.64024	0.00828473	0.113458	LTK	protein_coding	6.43724	4.02067	12.2024	15.6727	33.3755	18.9716	7	5	15	20	28	11
ENSG00000185163	172.031	-0.623886	0.236457	-2.63848	0.00832798	0.113832	DDX51	protein_coding	136.102	126.249	143.988	188.073	251.508	186.266	148	157	177	240	211	108
ENSG00000137124	157.963	-0.766815	0.290665	-2.63814	0.00833622	0.113832	ALDH1B1	protein_coding	110.353	132.682	106.567	134.786	244.356	219.035	120	165	131	172	205	127
ENSG00000166133	210.441	-0.639352	0.242384	-2.63776	0.00834545	0.113832	RPUSD2	protein_coding	141.619	180.126	171.647	224.12	312.299	232.833	154	224	211	286	262	135
ENSG00000107819	60.0513	-1.01231	0.38402	-2.63608	0.00838711	0.11413	SFXN3	protein_coding	36.7843	33.7737	47.996	45.4509	104.894	91.4085	40	42	59	58	88	53
ENSG00000105397	299.551	-0.860849	0.326577	-2.63597	0.00838963	0.11413	TYK2	protein_coding	189.439	226.766	221.27	230.389	563.808	365.634	206	282	272	294	473	212
ENSG00000159128	254.065	-0.521576	0.198158	-2.63212	0.0084855	0.115281	IFNGR2	protein_coding	214.268	213.9	198.492	304.051	319.451	274.226	233	266	244	388	268	159
ENSG00000103343	69.1735	-0.956123	0.363482	-2.63046	0.00852701	0.115551	ZNF174	protein_coding	46.8999	42.6191	50.4365	51.72	106.086	117.279	51	53	62	66	89	68
ENSG00000129667	89.7335	-0.965515	0.367057	-2.63042	0.00852795	0.115551	RHBDF2	protein_coding	49.6587	57.8977	74.0277	69.7437	168.07	119.004	54	72	91	89	141	69
ENSG00000183258	319.776	-0.776439	0.295417	-2.62828	0.00858179	0.116107	DDX41	protein_coding	211.509	226.766	268.452	282.893	568.576	360.46	230	282	330	361	477	209
ENSG00000144028	1347.29	-0.719791	0.273905	-2.62789	0.0085917	0.116107	SNRNP200	protein_coding	972.024	1026.88	1053.47	1060.26	2070.47	1900.61	1057	1277	1295	1353	1737	1102
ENSG00000153048	187.809	-0.906291	0.345187	-2.62551	0.00865191	0.116767	CARHSP1	protein_coding	138.861	131.074	120.397	137.136	237.205	362.185	151	163	148	175	199	210
ENSG00000221963	853.881	0.6014	0.229132	2.62469	0.00867268	0.116893	APOL6	protein_coding	997.773	1030.1	1063.23	870.62	592.415	569.147	1085	1281	1307	1111	497	330
ENSG00000236144	22.082	-1.31933	0.50316	-2.62209	0.00873925	0.117504	TMEM147-AS1	antisense_RNA	8.27646	18.4951	10.5754	19.5909	39.3354	36.2185	9	23	13	25	33	21
ENSG00000141556	518.218	-0.764226	0.291465	-2.62202	0.00874104	0.117504	TBCD	protein_coding	356.807	347.386	447.42	445.889	904.715	607.091	388	432	550	569	759	352
ENSG00000183208	27.1764	-1.08811	0.415215	-2.62059	0.00877782	0.117844	GDPGP1	protein_coding	14.7137	20.9075	16.2698	28.9946	47.6793	34.4938	16	26	20	37	40	20
ENSG00000213593	924.734	-0.830756	0.317184	-2.61916	0.00881469	0.118127	TMX2	protein_coding	696.142	598.276	700.416	698.22	1132.38	1722.96	757	744	861	891	950	999
ENSG00000182378	35.0853	-1.04186	0.397829	-2.61888	0.00882201	0.118127	PLCXD1	protein_coding	18.3921	18.4951	31.7262	39.1818	59.5991	43.1172	20	23	39	50	50	25
ENSG00000156804	682.256	0.477824	0.182545	2.61757	0.00885578	0.118369	FBXO32	protein_coding	723.73	796.897	863.114	604.968	565	539.828	787	991	1061	772	474	313
ENSG00000213442	18.9346	1.51128	0.577422	2.61728	0.00886324	0.118369	RPL18AP3	processed_pseudogene	26.6686	35.3819	23.5912	18.0236	4.76793	5.17407	29	44	29	23	4	3
ENSG00000152082	962.793	-0.726082	0.277563	-2.61592	0.00889887	0.11869	MZT2B	protein_coding	742.122	698.793	733.769	749.94	1382.7	1469.44	807	869	902	957	1160	852
ENSG00000160959	40.1602	-1.0578	0.40458	-2.61456	0.00893417	0.118829	LRRC14	protein_coding	30.347	20.1034	27.6587	37.6146	78.6709	46.5666	33	25	34	48	66	27
ENSG00000106636	457.473	-0.622716	0.238193	-2.61433	0.00894026	0.118829	YKT6	protein_coding	357.727	361.861	359.563	406.707	648.439	610.54	389	450	442	519	544	354
ENSG00000163002	436.188	-0.922474	0.352873	-2.61418	0.00894413	0.118829	NUP35	protein_coding	343.933	265.364	292.857	348.718	446.993	919.259	374	330	360	445	375	533
ENSG00000244331	19.3719	1.39903	0.536359	2.60839	0.00909702	0.120704	AC008677.2	processed_pseudogene	28.5078	32.9695	24.4047	18.0236	7.1519	5.17407	31	41	30	23	6	3
ENSG00000005801	206.52	0.626272	0.240169	2.60763	0.00911714	0.120753	ZNF195	protein_coding	274.043	243.653	231.845	141.838	144.23	203.513	298	303	285	181	121	118
ENSG00000170468	114.758	-0.667632	0.256066	-2.60726	0.0091269	0.120753	RIOX1	protein_coding	89.2018	87.6507	87.857	112.06	151.382	160.396	97	109	108	143	127	93
ENSG00000139146	174.622	0.910189	0.349144	2.60692	0.00913613	0.120753	FAM60A	protein_coding	238.178	220.333	227.778	190.424	72.7109	98.3073	259	274	280	243	61	57
ENSG00000157014	160.185	-0.679202	0.260594	-2.60636	0.00915089	0.120792	TATDN2	protein_coding	120.468	136.703	112.262	167.698	251.508	172.469	131	170	138	214	211	100
ENSG00000131351	210.796	-0.741545	0.284651	-2.60511	0.00918458	0.12108	HAUS8	protein_coding	169.208	147.157	155.377	173.184	295.612	324.242	184	183	191	221	248	188
ENSG00000110047	384.548	-0.546107	0.209832	-2.60259	0.00925238	0.121696	EHD1	protein_coding	288.756	294.313	355.496	458.427	510.169	400.128	314	366	437	585	428	232
ENSG00000182093	212.902	-0.624933	0.240129	-2.60249	0.00925507	0.121696	WRB	protein_coding	183.921	149.569	167.579	229.606	227.669	319.067	200	186	206	293	191	185
ENSG00000143753	559.056	-0.668333	0.25686	-2.60194	0.00926994	0.121735	DEGS1	protein_coding	388.074	418.15	487.281	484.287	752.141	824.401	422	520	599	618	631	478
ENSG00000116266	104.489	0.65806	0.253036	2.60066	0.00930437	0.122002	STXBP3	protein_coding	134.263	125.445	123.651	85.4164	66.751	91.4085	146	156	152	109	56	53
ENSG00000135316	3464.91	-0.480161	0.184656	-2.6003	0.0093141	0.122002	SYNCRIP	protein_coding	2783.65	2840.2	3054.66	3617.27	3836.99	4656.66	3027	3532	3755	4616	3219	2700
ENSG00000260260	293.189	-0.842036	0.324002	-2.59886	0.0093535	0.122361	SNHG19	lincRNA	243.696	192.992	191.984	336.18	237.205	557.075	265	240	236	429	199	323
ENSG00000076201	144.055	-0.769127	0.296082	-2.59768	0.00938561	0.122624	PTPN23	protein_coding	79.0861	115.795	124.464	152.026	236.013	156.947	86	144	153	194	198	91
ENSG00000102265	1240.28	-0.702889	0.271059	-2.59312	0.00951084	0.123996	TIMP1	protein_coding	999.612	939.229	891.586	985.031	1877.37	1748.83	1087	1168	1096	1257	1575	1014
ENSG00000169914	87.0045	0.940763	0.362812	2.59298	0.00951486	0.123996	OTUD3	protein_coding	113.112	109.362	123.651	86.9837	59.5991	29.3197	123	136	152	111	50	17
ENSG00000109618	48.4872	0.905606	0.349402	2.59188	0.00954541	0.124236	SEPSECS	protein_coding	68.0509	63.5266	60.1983	43.8837	34.5675	20.6963	74	79	74	56	29	12
ENSG00000126653	295.149	1.01523	0.391772	2.59138	0.00955921	0.124258	NSRP1	protein_coding	397.27	338.541	451.488	333.829	104.894	144.874	432	421	555	426	88	84
ENSG00000137161	188.253	-0.64083	0.247646	-2.58769	0.00966212	0.125187	CNPY3	protein_coding	125.066	144.744	170.02	187.289	241.972	260.428	136	180	209	239	203	151
ENSG00000067182	95.6267	0.646361	0.249789	2.58763	0.00966392	0.125187	TNFRSF1A	protein_coding	116.79	111.775	122.024	73.6619	82.2468	67.2629	127	139	150	94	69	39
ENSG00000174748	6265.17	-0.928009	0.358714	-2.58704	0.00968038	0.125187	RPL15	protein_coding	4883.11	3990.12	4075.59	4243.39	7384.33	13014.5	5310	4962	5010	5415	6195	7546
ENSG00000271933	65.3564	1.27469	0.492755	2.58686	0.00968548	0.125187	AL603756.1	antisense_RNA	143.459	62.7225	73.2142	66.6091	20.2637	25.8703	156	78	90	85	17	15
ENSG00000274020	17.5533	-1.23073	0.475806	-2.58663	0.00969189	0.125187	LINC01138	processed_transcript	11.0353	10.4538	9.76189	19.5909	28.6076	25.8703	12	13	12	25	24	15
ENSG00000175416	667.375	-0.625374	0.24193	-2.58493	0.00973977	0.1254	CLTB	protein_coding	494.748	492.13	585.714	622.208	786.709	1022.74	538	612	720	794	660	593
ENSG00000124541	336.124	-0.568161	0.21986	-2.5842	0.00976061	0.1254	RRP36	protein_coding	251.972	291.097	267.639	325.209	441.034	439.796	274	362	329	415	370	255
ENSG00000126368	22.9707	-1.44715	0.560053	-2.58396	0.00976724	0.1254	NR1D1	protein_coding	10.1157	10.4538	16.2698	17.24	59.5991	24.1456	11	13	20	22	50	14
ENSG00000167136	85.8163	-0.940576	0.36407	-2.5835	0.00978029	0.1254	ENDOG	protein_coding	61.6136	47.4439	65.8928	79.9309	85.8227	174.194	67	59	81	102	72	101
ENSG00000169228	19.2039	-1.43703	0.556291	-2.58323	0.009788	0.1254	RAB24	protein_coding	4.59803	12.062	13.8293	15.6727	34.5675	34.4938	5	15	17	20	29	20
ENSG00000162222	265.056	-0.704613	0.27277	-2.58317	0.00978966	0.1254	TTC9C	protein_coding	204.153	198.621	200.932	224.904	421.962	339.764	222	247	247	287	354	197
ENSG00000136305	188.423	-0.989689	0.383153	-2.58301	0.00979419	0.1254	CIDEB	protein_coding	110.353	123.033	144.801	133.218	405.274	213.861	120	153	178	170	340	124
ENSG00000170734	48.0929	0.932509	0.361132	2.58218	0.0098177	0.125544	POLH	protein_coding	65.2921	66.7432	58.5714	45.4509	21.4557	31.0444	71	83	72	58	18	18
ENSG00000067704	372.054	0.699988	0.271282	2.5803	0.00987145	0.126074	IARS2	protein_coding	408.305	529.121	447.42	374.578	269.388	203.513	444	658	550	478	226	118
ENSG00000105325	50.3781	-0.921536	0.357224	-2.57971	0.00988821	0.12613	FZR1	protein_coding	29.4274	29.753	44.742	49.3691	83.4388	65.5382	32	37	55	63	70	38
ENSG00000131495	1569.77	-0.978729	0.379957	-2.5759	0.00999806	0.127373	NDUFA2	protein_coding	1294.81	855.599	1018.49	1173.89	1578.18	3497.67	1408	1064	1252	1498	1324	2028
ENSG00000166398	63.6002	1.04814	0.406987	2.57536	0.0100135	0.12741	KIAA0355	protein_coding	83.6842	90.0631	86.2301	65.0418	39.3354	17.2469	91	112	106	83	33	10
ENSG00000138083	254.425	-0.700358	0.272018	-2.57467	0.0100335	0.127499	SIX3	protein_coding	160.931	210.683	211.508	412.977	287.268	243.181	175	262	260	527	241	141
ENSG00000247627	4140.18	-0.651323	0.253013	-2.57426	0.0100454	0.127499	MTND4P12	processed_pseudogene	3448.52	3066.97	3145.77	3559.28	5071.89	6548.64	3750	3814	3867	4542	4255	3797
ENSG00000133983	83.5735	-0.745059	0.289508	-2.57354	0.0100665	0.127609	COX16	protein_coding	69.8901	49.8563	66.7063	87.7673	101.319	125.902	76	62	82	112	85	73
ENSG00000160193	261.898	-0.615715	0.239307	-2.57291	0.0100847	0.127681	WDR4	protein_coding	189.439	188.972	242.42	295.431	382.626	272.501	206	235	298	377	321	158
ENSG00000240350	148.749	-1.15405	0.448747	-2.5717	0.0101199	0.127895	AC017002.3	lincRNA	118.629	82.8259	74.0277	94.0364	157.342	365.634	129	103	91	120	132	212
ENSG00000272338	18.414	-1.42406	0.553792	-2.57148	0.0101266	0.127895	AC067838.1	lincRNA	4.59803	15.2786	9.76189	18.0236	36.9515	25.8703	5	19	12	23	31	15
ENSG00000139800	38.9809	-0.947951	0.36884	-2.57009	0.0101673	0.12825	ZIC5	protein_coding	30.347	26.5364	22.7778	39.1818	66.751	48.2913	33	33	28	50	56	28
ENSG00000137825	33.26	-1.14361	0.44505	-2.56962	0.010181	0.128266	ITPKA	protein_coding	19.3117	13.6703	28.4722	28.2109	51.2553	58.6394	21	17	35	36	43	34
ENSG00000148362	87.8215	-0.875663	0.340873	-2.56888	0.0102027	0.128349	PAXX	protein_coding	56.096	55.4853	73.2142	69.7437	143.038	129.352	61	69	90	89	120	75
ENSG00000138081	271.123	0.873667	0.340141	2.56854	0.0102127	0.128349	FBXO11	protein_coding	311.747	338.541	405.119	300.133	141.846	129.352	339	421	498	383	119	75
ENSG00000152457	106.167	0.799589	0.311385	2.56784	0.0102333	0.12845	DCLRE1C	protein_coding	131.504	146.353	129.345	109.709	63.1751	56.9147	143	182	159	140	53	33
ENSG00000275023	304.961	-0.65439	0.254898	-2.56726	0.0102506	0.128509	MLLT6	protein_coding	219.786	258.931	231.845	299.349	488.713	331.14	239	322	285	382	410	192
ENSG00000003402	1350.38	-0.603867	0.235343	-2.5659	0.0102908	0.128787	CFLAR	protein_coding	1014.33	969.786	1229.19	1362.74	1456.6	2069.63	1103	1206	1511	1739	1222	1200
ENSG00000162989	38.9492	0.972091	0.378885	2.56566	0.0102979	0.128787	KCNJ3	protein_coding	57.0156	58.7018	39.0476	21.9418	34.5675	22.421	62	73	48	28	29	13
ENSG00000116852	143.045	-0.864783	0.337344	-2.56351	0.0103621	0.129304	KIF21B	protein_coding	87.3626	101.321	114.702	110.493	259.852	184.542	95	126	141	141	218	107
ENSG00000181827	107.271	0.740403	0.288853	2.56326	0.0103696	0.129304	RFX7	protein_coding	153.574	136.703	114.702	102.656	73.9029	62.0888	167	170	141	131	62	36
ENSG00000146802	133.117	-0.66646	0.260069	-2.56263	0.0103884	0.129304	TMEM168	protein_coding	87.3626	96.4962	123.651	137.92	170.454	182.817	95	120	152	176	143	106
ENSG00000114767	446.661	-0.720932	0.281362	-2.56229	0.0103984	0.129304	RRP9	protein_coding	342.094	338.541	330.277	360.473	734.261	574.321	372	421	406	460	616	333
ENSG00000173334	106.034	0.652123	0.254521	2.56216	0.0104025	0.129304	TRIB1	protein_coding	113.112	128.662	147.242	80.7146	90.5907	75.8863	123	160	181	103	76	44
ENSG00000162783	1085.25	-0.53516	0.208993	-2.56066	0.0104473	0.129581	IER5	protein_coding	800.977	865.249	990.832	1056.34	1414.88	1383.2	871	1076	1218	1348	1187	802
ENSG00000114544	220.488	-1.12968	0.441183	-2.56057	0.0104501	0.129581	SLC41A3	protein_coding	108.514	148.765	157.004	114.411	495.865	298.371	118	185	193	146	416	173
ENSG00000102078	93.8457	-0.813822	0.317954	-2.55956	0.0104805	0.12979	SLC25A14	protein_coding	78.1665	60.3101	64.2658	89.3346	103.702	167.295	85	75	79	114	87	97
ENSG00000112078	235.783	0.692139	0.270455	2.55917	0.0104923	0.12979	KCTD20	protein_coding	298.872	316.829	261.131	241.36	158.534	137.975	325	394	321	308	133	80
ENSG00000139946	111.17	0.639631	0.250068	2.55783	0.0105328	0.130016	PELI2	protein_coding	121.388	156.806	128.532	91.6855	85.8227	82.7851	132	195	158	117	72	48
ENSG00000145916	100.223	-0.887791	0.347102	-2.55772	0.010536	0.130016	RMND5B	protein_coding	66.2117	73.9804	69.9602	76.0128	182.373	132.801	72	92	86	97	153	77
ENSG00000048162	702.715	-0.737064	0.288351	-2.55613	0.0105843	0.130455	NOP16	protein_coding	605.101	466.398	507.618	590.862	835.58	1210.73	658	580	624	754	701	702
ENSG00000167987	100.095	-0.722811	0.282952	-2.55453	0.010633	0.1308	VPS37C	protein_coding	68.9705	82.0217	74.8412	95.6037	154.958	124.178	75	102	92	122	130	72
ENSG00000115232	107.688	0.857714	0.335783	2.55437	0.0106379	0.1308	ITGA4	protein_coding	136.102	143.136	139.107	112.844	47.6793	67.2629	148	178	171	144	40	39
ENSG00000164329	85.9393	0.686672	0.268897	2.55366	0.0106598	0.130912	PAPD4	protein_coding	114.951	104.538	97.6189	55.6382	73.9029	68.9876	125	130	120	71	62	40
ENSG00000068796	1178.01	0.779285	0.305399	2.55169	0.0107201	0.131439	KIF2A	protein_coding	1497.12	1463.53	1508.21	1309.46	591.223	698.499	1628	1820	1854	1671	496	405
ENSG00000205581	1258.33	0.548538	0.214993	2.55142	0.0107284	0.131439	HMGN1	protein_coding	1503.56	1537.51	1446.39	1266.36	947.626	848.547	1635	1912	1778	1616	795	492
ENSG00000064419	590.594	0.61503	0.241103	2.5509	0.0107446	0.13148	TNPO3	protein_coding	718.213	689.948	738.65	612.02	389.778	394.954	781	858	908	781	327	229
ENSG00000052802	307.122	-0.55891	0.219235	-2.54936	0.0107919	0.131902	MSMO1	protein_coding	253.811	226.766	262.758	317.373	345.675	436.346	276	282	323	405	290	253
ENSG00000121749	257.711	0.6473	0.254208	2.54633	0.0108861	0.132894	TBC1D15	protein_coding	335.656	308.788	300.178	245.278	144.23	212.137	365	384	369	313	121	123
ENSG00000175104	40.4927	0.87124	0.34232	2.54511	0.0109244	0.132995	TRAF6	protein_coding	47.8195	52.2688	56.1309	23.5091	32.1835	31.0444	52	65	69	30	27	18
ENSG00000147905	192.316	0.733755	0.288348	2.54469	0.0109375	0.132995	ZCCHC7	protein_coding	274.962	227.57	220.456	198.26	108.47	124.178	299	283	271	253	91	72
ENSG00000071243	235.262	0.702138	0.27597	2.54425	0.0109511	0.132995	ING3	protein_coding	323.701	263.756	287.976	228.822	122.774	184.542	352	328	354	292	103	107
ENSG00000157933	203.559	-0.744721	0.29272	-2.54414	0.0109546	0.132995	SKI	protein_coding	145.298	131.074	179.782	191.207	348.059	225.934	158	163	221	244	292	131
ENSG00000112984	696.223	-0.675412	0.265511	-2.54381	0.010965	0.132995	KIF20A	protein_coding	490.15	552.441	564.563	579.891	1088.28	902.012	533	687	694	740	913	523
ENSG00000161920	98.699	-0.884772	0.347846	-2.54358	0.0109724	0.132995	MED11	protein_coding	88.2822	52.2688	66.7063	79.9309	154.958	150.048	96	65	82	102	130	87
ENSG00000186063	56.814	-0.987283	0.388593	-2.54066	0.0110643	0.13395	AIDA	protein_coding	33.1058	31.3613	48.8095	43.8837	90.5907	93.1332	36	39	60	56	76	54
ENSG00000103653	173.336	-0.893327	0.351881	-2.53872	0.0111259	0.134536	CSK	protein_coding	112.192	117.404	134.226	147.324	356.403	172.469	122	146	165	188	299	100
ENSG00000279865	23.2012	1.16245	0.458243	2.53674	0.0111889	0.135138	AC006511.3	TEC	28.5078	36.9902	31.7262	20.3746	9.53586	12.0728	31	46	39	26	8	7
ENSG00000020577	159.666	0.735955	0.290202	2.53601	0.0112124	0.135263	SAMD4A	protein_coding	179.323	223.549	198.492	163.78	104.894	87.9591	195	278	244	209	88	51
ENSG00000095951	75.1036	0.921179	0.363373	2.53508	0.0112423	0.135338	HIVEP1	protein_coding	94.7195	108.558	94.365	78.3637	45.2953	29.3197	103	135	116	100	38	17
ENSG00000136908	47.0701	1.00041	0.394668	2.53481	0.0112508	0.135338	DPM2	protein_coding	49.6587	78.0011	62.6388	43.8837	30.9915	17.2469	54	97	77	56	26	10
ENSG00000167523	46.2925	-0.854583	0.33717	-2.53458	0.0112583	0.135338	SPATA33	protein_coding	39.5431	24.9282	34.1666	50.9364	64.3671	63.8135	43	31	42	65	54	37
ENSG00000134313	274.77	0.583499	0.230569	2.53069	0.0113838	0.136686	KIDINS220	protein_coding	306.229	328.891	356.309	265.653	212.173	179.368	333	409	438	339	178	104
ENSG00000157045	233.997	-1.06926	0.422822	-2.52886	0.0114433	0.137239	NTAN1	protein_coding	144.378	159.219	148.055	123.031	317.067	512.233	157	198	182	157	266	297
ENSG00000149273	12200.5	-0.810512	0.320654	-2.52768	0.0114819	0.137426	RPS3	protein_coding	9996.12	7939.22	8644.97	9042.38	14731.7	22848.7	10870	9873	10627	11539	12359	13248
ENSG00000179869	121.544	0.794519	0.314342	2.52756	0.0114857	0.137426	ABCA13	protein_coding	145.298	180.126	139.92	123.031	82.2468	58.6394	158	224	172	157	69	34
ENSG00000065809	2702.89	0.495612	0.196211	2.52592	0.0115397	0.137802	FAM107B	protein_coding	3075.16	3177.94	3237.69	2688.66	2040.67	1997.19	3344	3952	3980	3431	1712	1158
ENSG00000198242	990.562	0.715124	0.283155	2.52556	0.0115515	0.137802	RPL23A	protein_coding	1407	1482.82	802.102	670.793	673.47	907.186	1530	1844	986	856	565	526
ENSG00000095059	217.086	-0.869435	0.34429	-2.5253	0.01156	0.137802	DHPS	protein_coding	160.012	170.477	129.345	152.809	389.778	300.096	174	212	159	195	327	174
ENSG00000123352	200.459	0.592432	0.23463	2.52496	0.0115711	0.137802	SPATS2	protein_coding	218.866	239.632	266.825	187.289	157.342	132.801	238	298	328	239	132	77
ENSG00000161203	549.716	-0.549547	0.217725	-2.52404	0.0116016	0.138005	AP2M1	protein_coding	414.742	439.058	484.027	536.008	775.981	648.483	451	546	595	684	651	376
ENSG00000072518	143.435	-0.772771	0.306643	-2.5201	0.0117322	0.139396	MARK2	protein_coding	98.3979	102.929	114.702	114.411	199.061	231.108	107	128	141	146	167	134
ENSG00000008838	604.888	-0.608779	0.241671	-2.51904	0.0117676	0.139655	MED24	protein_coding	442.331	373.118	621.507	710.759	717.574	764.037	481	464	764	907	602	443
ENSG00000236081	97.4595	-0.697773	0.277093	-2.51819	0.0117959	0.139829	ELFN1-AS1	lincRNA	68.0509	84.4341	70.7737	111.276	150.19	100.032	74	105	87	142	126	58
ENSG00000137040	231.986	-0.560944	0.222927	-2.51627	0.0118603	0.140301	RANBP6	protein_coding	177.484	198.621	187.103	323.642	236.013	269.051	193	247	230	413	198	156
ENSG00000158717	45.6377	-1.32276	0.525768	-2.51586	0.0118743	0.140301	RNF166	protein_coding	21.1509	29.753	26.8452	21.9418	112.046	62.0888	23	37	33	28	94	36
ENSG00000026025	4923.2	0.49377	0.196269	2.51578	0.0118769	0.140301	VIM	protein_coding	5425.68	6404.93	5444.7	4545.09	4278.03	3440.75	5900	7965	6693	5800	3589	1995
ENSG00000173517	144.878	-0.607103	0.241431	-2.5146	0.0119166	0.140538	PEAK1	protein_coding	101.157	106.95	135.853	159.862	189.525	175.918	110	133	167	204	159	102
ENSG00000147872	1158.18	0.477832	0.19004	2.51437	0.0119244	0.140538	PLIN2	protein_coding	1407	1221.48	1413.85	865.135	946.434	1095.18	1530	1519	1738	1104	794	635
ENSG00000219135	15.0609	1.42837	0.568571	2.51221	0.0119978	0.140788	RPL23AP48	processed_pseudogene	27.5882	19.2992	19.5238	11.7546	3.57595	8.62344	30	24	24	15	3	5
ENSG00000196498	353.392	-0.625484	0.248979	-2.5122	0.0119982	0.140788	NCOR2	protein_coding	223.464	287.88	321.329	340.882	501.825	444.97	243	358	395	435	421	258
ENSG00000135245	105.183	-0.692431	0.275629	-2.51218	0.0119986	0.140788	HILPDA	protein_coding	71.7293	94.8879	75.6547	145.756	143.038	100.032	78	118	93	186	120	58
ENSG00000172216	369.065	0.733791	0.2921	2.51212	0.0120007	0.140788	CEBPB	protein_coding	397.27	443.078	540.972	184.155	369.515	279.4	432	551	665	235	310	162
ENSG00000108953	3212.46	-0.529214	0.210801	-2.51049	0.0120563	0.141256	YWHAE	protein_coding	2638.35	2467.89	2781.33	2968.42	4270.87	4147.88	2869	3069	3419	3788	3583	2405
ENSG00000162385	2248.43	-1.01981	0.406275	-2.51014	0.0120682	0.141256	MAGOH	protein_coding	1718.74	1214.24	1521.23	1374.5	2491.24	5170.62	1869	1510	1870	1754	2090	2998
ENSG00000170006	62.6192	1.00738	0.401409	2.5096	0.0120867	0.141311	TMEM154	protein_coding	85.5234	86.8465	80.5356	67.3928	22.6477	32.7691	93	108	99	86	19	19
ENSG00000160783	297.439	-0.72718	0.289861	-2.50872	0.012117	0.141402	PMF1	protein_coding	188.519	216.312	266.012	249.196	469.641	394.954	205	269	327	318	394	229
ENSG00000162139	153.556	-0.626351	0.249718	-2.50824	0.0121335	0.141402	NEU3	protein_coding	105.755	139.115	117.956	188.073	216.941	153.497	115	173	145	240	182	89
ENSG00000127022	5219.62	-0.616675	0.245867	-2.50817	0.0121359	0.141402	CANX	protein_coding	4160.3	3955.54	4243.98	4530.99	6298.44	8128.46	4524	4919	5217	5782	5284	4713
ENSG00000229950	42.7172	-1.05068	0.419121	-2.50687	0.0121807	0.141762	TFAP2A-AS1	antisense_RNA	22.0706	28.1447	32.5396	32.1291	81.0548	60.3641	24	35	40	41	68	35
ENSG00000073060	471.475	-0.629781	0.251319	-2.5059	0.012214	0.141828	SCARB1	protein_coding	332.898	395.634	381.527	452.158	750.949	515.682	362	492	469	577	630	299
ENSG00000068308	233.707	-0.637305	0.254333	-2.50579	0.0122179	0.141828	OTUD5	protein_coding	169.208	197.817	181.409	231.956	368.323	253.529	184	246	223	296	309	147
ENSG00000102879	20.9913	1.19393	0.47669	2.50463	0.0122581	0.141828	CORO1A	protein_coding	21.1509	38.5985	27.6587	10.9709	15.4958	12.0728	23	48	34	14	13	7
ENSG00000164442	124.051	0.775901	0.309815	2.5044	0.012266	0.141828	CITED2	protein_coding	139.78	190.58	141.547	103.44	112.046	56.9147	152	237	174	132	94	33
ENSG00000198780	88.8572	0.783856	0.313001	2.50433	0.0122684	0.141828	FAM169A	protein_coding	114.951	130.27	94.365	86.2	60.7911	46.5666	125	162	116	110	51	27
ENSG00000177034	92.8655	0.711237	0.284052	2.50389	0.0122835	0.141828	MTX3	protein_coding	109.433	133.486	104.94	86.2	67.943	55.19	119	166	129	110	57	32
ENSG00000065029	70.1343	-0.953851	0.380994	-2.50358	0.0122943	0.141828	ZNF76	protein_coding	45.9803	47.4439	48.8095	47.8018	120.39	110.38	50	59	60	61	101	64
ENSG00000127838	235.506	-0.641015	0.256048	-2.5035	0.0122973	0.141828	PNKD	protein_coding	171.047	166.456	213.948	228.038	357.595	275.95	186	207	263	291	300	160
ENSG00000081791	273.482	-0.544591	0.21761	-2.50261	0.0123283	0.142025	KIAA0141	protein_coding	203.233	205.054	258.69	297.782	358.787	317.343	221	255	318	380	301	184
ENSG00000271533	30.6763	1.00529	0.401809	2.50192	0.0123522	0.142047	Z83843.1	sense_intronic	47.8195	35.3819	39.0476	14.8891	26.2236	20.6963	52	44	48	19	22	12
ENSG00000168961	166.785	-0.94725	0.378634	-2.50176	0.0123579	0.142047	LGALS9	protein_coding	97.4783	95.692	148.055	123.815	337.331	198.339	106	119	182	158	283	115
ENSG00000178429	14.5625	1.46103	0.584221	2.50082	0.0123906	0.142221	RPS3AP5	processed_pseudogene	27.5882	23.3199	13.8293	10.9709	4.76793	6.89876	30	29	17	14	4	4
ENSG00000141378	197.458	-1.08588	0.43426	-2.50053	0.0124009	0.142221	PTRH2	protein_coding	157.253	110.971	109.821	123.815	208.597	474.289	171	138	135	158	175	275
ENSG00000042493	27.1298	-1.15147	0.460899	-2.49832	0.0124785	0.142754	CAPG	protein_coding	15.6333	16.8868	17.0833	20.3746	39.3354	53.4654	17	21	21	26	33	31
ENSG00000173681	52.28	0.814608	0.326106	2.49799	0.0124901	0.142754	BCLAF3	protein_coding	60.694	73.1763	67.5198	42.3164	44.1034	25.8703	66	91	83	54	37	15
ENSG00000205629	279.853	-0.604249	0.241906	-2.49787	0.0124941	0.142754	LCMT1	protein_coding	228.982	221.137	214.762	252.331	394.546	367.359	249	275	264	322	331	213
ENSG00000136770	182.648	0.854066	0.342024	2.49709	0.0125216	0.142754	DNAJC1	protein_coding	207.831	225.158	274.96	199.827	84.6308	103.481	226	280	338	255	71	60
ENSG00000106526	20.5294	-1.1596	0.464442	-2.49676	0.0125333	0.142754	ACTR3C	protein_coding	9.19606	13.6703	14.6428	25.0764	22.6477	37.9432	10	17	18	32	19	22
ENSG00000136247	200.736	-0.803424	0.321793	-2.49671	0.0125353	0.142754	ZDHHC4	protein_coding	165.529	139.115	132.599	148.107	289.652	329.416	180	173	163	189	243	191
ENSG00000197324	496.419	-0.507702	0.203371	-2.49643	0.012545	0.142754	LRP10	protein_coding	378.878	407.696	443.353	539.142	678.238	531.204	412	507	545	688	569	308
ENSG00000121931	154.954	0.854338	0.3424	2.49515	0.0125905	0.143112	LRIF1	protein_coding	208.751	164.043	228.591	168.482	82.2468	77.611	227	204	281	215	69	45
ENSG00000125454	161.602	-0.830943	0.333153	-2.49417	0.0126251	0.143251	SLC25A19	protein_coding	101.157	110.971	135.04	121.464	218.133	282.849	110	138	166	155	183	164
ENSG00000156990	291.156	-0.663529	0.26607	-2.49382	0.0126377	0.143251	RPUSD3	protein_coding	215.188	227.57	232.658	262.518	474.409	334.59	234	283	286	335	398	194
ENSG00000171159	28.5629	-1.19811	0.480471	-2.49362	0.0126447	0.143251	C9orf16	protein_coding	16.5529	20.1034	14.6428	18.8073	51.2553	50.016	18	25	18	24	43	29
ENSG00000186480	592.292	-0.491767	0.197347	-2.49189	0.0127065	0.143664	INSIG1	protein_coding	457.964	512.234	508.432	777.368	704.462	593.293	498	637	625	992	591	344
ENSG00000112335	545.789	0.612627	0.245856	2.49181	0.0127093	0.143664	SNX3	protein_coding	668.554	729.35	584.9	502.311	479.177	310.444	727	907	719	641	402	180
ENSG00000105520	25.1877	-1.38193	0.55471	-2.49127	0.0127287	0.143725	PLPPR2	protein_coding	14.7137	8.84548	17.8968	14.1055	52.4472	43.1172	16	11	22	18	44	25
ENSG00000131370	89.4121	0.748369	0.300497	2.49044	0.0127585	0.143838	SH3BP5	protein_coding	102.996	121.424	113.889	89.3346	53.6392	55.19	112	151	140	114	45	32
ENSG00000075426	152.872	-0.653132	0.26228	-2.49021	0.0127668	0.143838	FOSL2	protein_coding	87.3626	132.682	135.853	170.049	205.021	186.266	95	165	167	217	172	108
ENSG00000237976	83.9932	-1.00634	0.404384	-2.48857	0.0128259	0.144344	AL391069.3	antisense_RNA	70.8097	45.8357	49.623	72.0946	81.0548	184.542	77	57	61	92	68	107
ENSG00000166503	1189.07	-0.464922	0.186883	-2.48776	0.0128549	0.144512	HDGFL3	protein_coding	937.998	973.807	1086.01	1522.61	1217.01	1397	1020	1211	1335	1943	1021	810
ENSG00000248626	34.9065	1.24416	0.50039	2.48638	0.0129049	0.144915	GAPDHP40	processed_pseudogene	46.8999	59.506	43.115	34.48	20.2637	5.17407	51	74	53	44	17	3
ENSG00000029364	449.383	-0.607501	0.244524	-2.48442	0.0129762	0.145555	SLC39A9	protein_coding	343.013	353.015	370.138	400.438	551.888	677.803	373	439	455	511	463	393
ENSG00000163848	480.519	0.638112	0.256922	2.48368	0.0130032	0.145698	ZNF148	protein_coding	593.146	564.503	599.543	493.691	271.772	360.46	645	702	737	630	228	209
ENSG00000132467	324.044	-0.508607	0.204823	-2.48315	0.0130226	0.145702	UTP3	protein_coding	226.223	292.705	283.095	382.415	368.323	391.504	246	364	348	488	309	227
ENSG00000116898	480.704	-0.732349	0.294958	-2.48289	0.013032	0.145702	MRPS15	protein_coding	411.984	312.004	357.936	461.562	473.217	867.519	448	388	440	589	397	503
ENSG00000203879	135.824	-0.865936	0.348914	-2.4818	0.0130719	0.145989	GDI1	protein_coding	75.4077	86.8465	126.091	121.464	255.084	150.048	82	108	155	155	214	87
ENSG00000180198	286.325	0.550316	0.22191	2.47991	0.0131417	0.146608	RCC1	protein_coding	331.978	380.356	310.754	263.302	238.397	193.165	361	473	382	336	200	112
ENSG00000111860	84.392	0.883837	0.356516	2.47909	0.0131717	0.146782	CEP85L	protein_coding	107.594	105.342	116.329	82.2819	30.9915	63.8135	117	131	143	105	26	37
ENSG00000109118	69.7742	-0.926253	0.373968	-2.47682	0.0132558	0.147396	PHF12	protein_coding	40.4627	53.877	48.8095	50.1528	113.238	112.105	44	67	60	64	95	65
ENSG00000100226	198.623	-0.787157	0.317857	-2.47645	0.0132696	0.147396	GTPBP1	protein_coding	145.298	123.033	167.579	150.458	308.723	296.647	158	153	206	192	259	172
ENSG00000085185	87.403	-0.750634	0.30311	-2.47644	0.01327	0.147396	BCORL1	protein_coding	57.0156	67.5473	70.7737	89.3346	146.614	93.1332	62	84	87	114	123	54
ENSG00000116871	355.455	-0.660263	0.266814	-2.47462	0.0133379	0.14799	MAP7D1	protein_coding	243.696	296.726	284.722	302.484	541.16	463.941	265	369	350	386	454	269
ENSG00000196126	3689.82	-0.529534	0.214067	-2.47369	0.0133726	0.148214	HLA-DRB1	protein_coding	2996.08	2851.46	3211.66	3426.84	5175.59	4477.29	3258	3546	3948	4373	4342	2596
ENSG00000151366	1089.16	-0.904278	0.365804	-2.47203	0.0134348	0.148589	NDUFC2	protein_coding	917.767	684.319	671.944	756.209	1238.47	2266.24	998	851	826	965	1039	1314
ENSG00000173846	61.4412	-0.969183	0.392144	-2.47149	0.013455	0.148589	PLK3	protein_coding	33.1058	45.0315	45.5555	43.8837	109.662	91.4085	36	56	56	56	92	53
ENSG00000149311	150.249	0.659028	0.26667	2.47132	0.0134614	0.148589	ATM	protein_coding	193.117	186.559	174.087	149.675	89.3987	108.655	210	232	214	191	75	63
ENSG00000239789	77.4882	-1.27449	0.515731	-2.47124	0.0134646	0.148589	MRPS17	protein_coding	59.7744	39.4026	35.7936	40.7491	82.2468	206.963	65	49	44	52	69	120
ENSG00000213169	28.9178	1.34609	0.544833	2.47066	0.0134865	0.148671	AC069218.1	processed_pseudogene	35.8646	50.6605	39.8611	31.3455	7.1519	8.62344	39	63	49	40	6	5
ENSG00000247626	106.262	-0.709968	0.28753	-2.4692	0.0135417	0.149119	MARS2	protein_coding	68.9705	90.0631	82.1626	101.873	166.878	127.627	75	112	101	130	140	74
ENSG00000105464	25.062	-1.311	0.531281	-2.46761	0.0136017	0.149618	GRIN2D	protein_coding	11.9549	13.6703	17.0833	14.8891	54.8312	37.9432	13	17	21	19	46	22
ENSG00000137185	110.925	-0.915834	0.371569	-2.46477	0.0137101	0.150649	ZSCAN9	protein_coding	67.1313	81.2176	81.3491	76.0128	209.789	150.048	73	101	100	97	176	87
ENSG00000156374	71.3663	0.748583	0.303853	2.46364	0.0137534	0.150719	PCGF6	protein_coding	79.0861	108.558	81.3491	51.72	64.3671	43.1172	86	135	100	66	54	25
ENSG00000075340	799.838	-0.460227	0.186808	-2.46363	0.0137537	0.150719	ADD2	protein_coding	628.091	661.803	729.702	852.597	1033.45	893.389	683	823	897	1088	867	518
ENSG00000106609	299.643	-0.576955	0.234206	-2.46345	0.0137607	0.150719	TMEM248	protein_coding	257.49	246.065	218.016	307.969	445.802	322.517	280	306	268	393	374	187
ENSG00000213178	23.5371	1.41101	0.573075	2.46217	0.0138099	0.151097	AC074033.1	processed_pseudogene	47.8195	27.3406	28.4722	21.9418	3.57595	12.0728	52	34	35	28	3	7
ENSG00000235297	106.558	0.985187	0.400307	2.46108	0.0138519	0.151339	AC008021.1	processed_pseudogene	169.208	131.074	126.905	119.896	40.5274	51.7407	184	163	156	153	34	30
ENSG00000170832	45.0283	0.823662	0.334709	2.46083	0.0138616	0.151339	USP32	protein_coding	48.7391	63.5266	60.1983	35.2637	26.2236	36.2185	53	79	74	45	22	21
ENSG00000183963	26.5551	-1.34826	0.548166	-2.45959	0.0139098	0.151702	SMTN	protein_coding	20.2313	12.8662	11.3889	14.1055	52.4472	48.2913	22	16	14	18	44	28
ENSG00000135211	139.827	-0.799083	0.324939	-2.45918	0.0139255	0.151712	TMEM60	protein_coding	103.916	110.971	89.484	122.247	150.19	262.153	113	138	110	156	126	152
ENSG00000233668	31.232	1.16068	0.472164	2.45821	0.013963	0.151959	AL353662.2	processed_pseudogene	48.7391	54.6812	26.8452	27.4273	10.7278	18.9716	53	68	33	35	9	11
ENSG00000204186	44.8764	0.964195	0.392492	2.4566	0.014026	0.152482	ZDBF2	protein_coding	62.5332	58.7018	58.5714	46.2346	19.0717	24.1456	68	73	72	59	16	14
ENSG00000173113	1829.75	-0.662616	0.269818	-2.45579	0.0140575	0.152663	TRMT112	protein_coding	1505.4	1200.57	1543.19	1503.02	2808.31	2418.01	1637	1493	1897	1918	2356	1402
ENSG00000099194	2006.78	-0.459699	0.18723	-2.45526	0.0140783	0.152726	SCD	protein_coding	1506.32	1629.18	1934.48	2478.64	2317.21	2174.83	1638	2026	2378	3163	1944	1261
ENSG00000005059	1159.58	-0.898201	0.366189	-2.45284	0.0141735	0.153596	MCUB	protein_coding	857.073	796.093	774.444	785.204	1276.61	2468.03	932	990	952	1002	1071	1431
ENSG00000147164	268.399	-0.551803	0.225111	-2.45125	0.0142362	0.154113	SNX12	protein_coding	198.635	213.096	239.98	262.518	356.403	339.764	216	265	295	335	299	197
ENSG00000117448	507.899	-0.541031	0.22083	-2.44999	0.0142861	0.154489	AKR1A1	protein_coding	421.18	419.758	398.611	467.047	669.894	670.904	458	522	490	596	562	389
ENSG00000214022	276.929	-0.600413	0.24525	-2.44817	0.0143586	0.155016	REPIN1	protein_coding	172.886	227.57	258.69	280.542	368.323	353.561	188	283	318	358	309	205
ENSG00000170425	40.6521	0.842253	0.344085	2.44781	0.0143728	0.155016	ADORA2B	protein_coding	45.9803	56.2894	55.3174	32.9127	30.9915	22.421	50	70	68	42	26	13
ENSG00000130479	65.8768	-0.839933	0.34327	-2.44686	0.0144109	0.155016	MAP1S	protein_coding	46.8999	41.815	52.0634	54.0709	107.278	93.1332	51	52	64	69	90	54
ENSG00000120071	223.239	0.781752	0.319599	2.44604	0.0144435	0.155016	KANSL1	protein_coding	292.435	270.993	286.349	249.196	118.006	122.453	318	337	352	318	99	71
ENSG00000261526	21.5051	-1.17026	0.478452	-2.44594	0.0144476	0.155016	AC012615.1	lincRNA	17.4725	10.4538	12.2024	28.2109	41.7194	18.9716	19	13	15	36	35	11
ENSG00000089009	336.749	0.639399	0.261416	2.44591	0.0144489	0.155016	RPL6	protein_coding	480.954	420.562	328.65	288.378	196.677	305.27	523	523	404	368	165	177
ENSG00000132680	258.902	-0.785172	0.321033	-2.44577	0.0144544	0.155016	KIAA0907	protein_coding	171.966	212.292	185.476	204.529	475.601	303.545	187	264	228	261	399	176
ENSG00000112320	85.3653	0.716729	0.293054	2.44573	0.014456	0.155016	SOBP	protein_coding	100.237	102.929	116.329	62.6909	83.4388	46.5666	109	128	143	80	70	27
ENSG00000176396	135.383	-0.647499	0.26482	-2.44505	0.0144831	0.155144	EID2	protein_coding	89.2018	102.125	126.091	180.236	183.565	131.076	97	127	155	230	154	76
ENSG00000065989	109.609	-0.67544	0.27635	-2.44415	0.0145195	0.155212	PDE4A	protein_coding	80.9254	75.5887	96.8054	118.329	170.454	115.554	88	94	119	151	143	67
ENSG00000181555	375.428	0.853151	0.34906	2.44414	0.0145199	0.155212	SETD2	protein_coding	489.231	484.893	479.146	433.351	203.829	162.121	532	603	589	553	171	94
ENSG00000189091	938.616	-0.527012	0.215717	-2.44307	0.0145628	0.155468	SF3B3	protein_coding	714.534	767.144	824.067	880.024	1292.11	1153.82	777	954	1013	1123	1084	669
ENSG00000137876	789.302	0.629764	0.257805	2.44279	0.0145742	0.155468	RSL24D1	protein_coding	1094.33	890.981	889.959	641.798	437.458	781.284	1190	1108	1094	819	367	453
ENSG00000089335	124.909	0.623705	0.255415	2.44192	0.0146092	0.155574	ZNF302	protein_coding	179.323	138.311	138.293	112.06	91.7827	89.6838	195	172	170	143	77	52
ENSG00000178252	196.434	-0.591615	0.242287	-2.44179	0.0146145	0.155574	WDR6	protein_coding	146.217	158.415	166.766	250.764	275.348	181.092	159	197	205	320	231	105
ENSG00000112297	2280.65	-0.505649	0.207315	-2.43904	0.0147262	0.1566	CRYBG1	protein_coding	1794.15	1701.55	2157.38	2303.11	2616.4	3111.34	1951	2116	2652	2939	2195	1804
ENSG00000185670	25.1629	-0.992883	0.407262	-2.43794	0.014771	0.156913	ZBTB3	protein_coding	18.3921	17.691	14.6428	32.1291	40.5274	27.595	20	22	18	41	34	16
ENSG00000049245	149.479	-0.732516	0.300724	-2.43584	0.0148573	0.157352	VAMP3	protein_coding	117.71	109.362	108.194	119.896	200.253	241.456	128	136	133	153	168	140
ENSG00000099377	688.209	-0.608676	0.249941	-2.43528	0.0148803	0.157352	HSD3B7	protein_coding	494.748	540.379	599.543	630.044	1076.36	788.183	538	672	737	804	903	457
ENSG00000086062	913.969	-0.487506	0.200186	-2.43526	0.0148809	0.157352	B4GALT1	protein_coding	651.081	755.887	875.316	985.815	1155.03	1060.68	708	940	1076	1258	969	615
ENSG00000133030	336.618	-0.622783	0.255756	-2.43507	0.0148891	0.157352	MPRIP	protein_coding	260.249	283.86	249.742	290.729	497.057	438.071	283	353	307	371	417	254
ENSG00000121210	55.3539	0.813146	0.333932	2.43506	0.0148892	0.157352	TMEM131L	protein_coding	64.3724	63.5266	85.4166	50.1528	39.3354	29.3197	70	79	105	64	33	17
ENSG00000197858	461.045	-0.75559	0.310468	-2.43371	0.0149448	0.157777	GPAA1	protein_coding	244.615	307.984	476.706	554.031	741.413	441.52	266	383	586	707	622	256
ENSG00000163888	59.2079	-0.829727	0.341037	-2.43295	0.0149762	0.157783	CAMK2N2	protein_coding	45.9803	32.1654	49.623	59.5564	98.9346	68.9876	50	40	61	76	83	40
ENSG00000136536	379.376	0.4607	0.189401	2.4324	0.014999	0.157783	2024-03-07	protein_coding	445.089	456.748	416.507	335.397	289.652	332.865	484	568	512	428	243	193
ENSG00000100336	118.282	-0.646251	0.265699	-2.43227	0.0150046	0.157783	APOL4	protein_coding	103.916	82.8259	88.6705	115.195	146.614	172.469	113	103	109	147	123	100
ENSG00000126215	42.7182	-1.00701	0.414063	-2.43203	0.0150145	0.157783	XRCC3	protein_coding	29.4274	24.9282	30.0992	30.5618	77.4789	63.8135	32	31	37	39	65	37
ENSG00000137760	65.8794	0.9758	0.401261	2.43184	0.0150225	0.157783	ALKBH8	protein_coding	85.5234	82.8259	94.365	63.4746	19.0717	50.016	93	103	116	81	16	29
ENSG00000181649	418.519	-0.631999	0.260122	-2.42963	0.0151143	0.158584	PHLDA2	protein_coding	277.721	330.499	375.833	388.684	652.014	486.362	302	411	462	496	547	282
ENSG00000173545	125.553	0.66597	0.274198	2.4288	0.015149	0.158785	ZNF622	protein_coding	153.574	160.023	148.869	115.978	67.943	106.931	167	199	183	148	57	62
ENSG00000125457	227.464	-0.658174	0.271136	-2.42747	0.0152046	0.159205	MIF4GD	protein_coding	172.886	164.848	190.357	192.775	342.099	301.821	188	205	234	246	287	175
ENSG00000105254	1428.37	-0.822899	0.339131	-2.42649	0.0152456	0.159471	TBCB	protein_coding	1006.97	1075.93	1011.17	927.042	2614.02	1935.1	1095	1338	1243	1183	2193	1122
ENSG00000148700	1214.17	0.489668	0.201882	2.42552	0.0152865	0.159735	ADD3	protein_coding	1328.83	1538.31	1389.44	1189.56	871.339	967.551	1445	1913	1708	1518	731	561
ENSG00000136436	256.409	0.517524	0.213437	2.42472	0.0153202	0.15982	CALCOCO2	protein_coding	344.852	272.602	289.603	228.038	205.021	198.339	375	339	356	291	172	115
ENSG00000028839	166.587	0.610105	0.251651	2.4244	0.0153335	0.15982	TBPL1	protein_coding	214.268	181.734	209.881	163.78	110.854	119.004	233	226	258	209	93	69
ENSG00000123685	1624.32	-0.493302	0.203515	-2.42391	0.0153543	0.15982	BATF3	protein_coding	1343.54	1389.54	1312.97	1517.9	2115.77	2066.18	1461	1728	1614	1937	1775	1198
ENSG00000133612	211.361	-0.638242	0.263318	-2.42385	0.0153571	0.15982	AGAP3	protein_coding	134.263	151.177	210.694	242.144	303.956	225.934	146	188	259	309	255	131
ENSG00000050628	179.235	-0.552599	0.228054	-2.42311	0.0153883	0.159855	PTGER3	protein_coding	143.459	154.394	136.667	179.453	221.709	239.732	156	192	168	229	186	139
ENSG00000171840	85.2264	-1.03646	0.427755	-2.42303	0.0153917	0.159855	NINJ2	protein_coding	58.8548	61.1142	46.369	48.5855	123.966	172.469	64	76	57	62	104	100
ENSG00000157827	678.524	-0.586846	0.242587	-2.41912	0.0155583	0.161385	FMNL2	protein_coding	483.713	542.791	598.729	596.348	913.059	936.506	526	675	736	761	766	543
ENSG00000181467	138.645	-0.620412	0.256493	-2.41883	0.0155706	0.161385	RAP2B	protein_coding	104.835	116.6	104.94	129.3	184.757	191.44	114	145	129	165	155	111
ENSG00000126254	162.375	-0.85016	0.352087	-2.41463	0.0157511	0.162653	RBM42	protein_coding	97.4783	117.404	131.786	115.195	296.804	215.586	106	146	162	147	249	125
ENSG00000139641	466.228	-0.599565	0.248315	-2.41454	0.0157553	0.162653	ESYT1	protein_coding	338.415	401.263	370.952	406.707	674.662	605.366	368	499	456	519	566	351
ENSG00000185651	487.071	-0.601406	0.249087	-2.41444	0.0157592	0.162653	UBE2L3	protein_coding	390.833	382.768	386.408	428.649	747.373	586.394	425	476	475	547	627	340
ENSG00000160194	607.646	-0.544949	0.225713	-2.41435	0.0157635	0.162653	NDUFV3	protein_coding	555.442	443.078	482.4	580.675	727.109	857.17	604	551	593	741	610	497
ENSG00000104331	1774.96	-0.563252	0.233314	-2.41414	0.0157725	0.162653	IMPAD1	protein_coding	1323.31	1507.75	1465.1	1552.38	2296.95	2504.25	1439	1875	1801	1981	1927	1452
ENSG00000280721	300.332	-0.916116	0.379978	-2.41097	0.0159101	0.163803	LINC01943	lincRNA	274.962	172.889	174.901	218.635	339.715	620.888	299	215	215	279	285	360
ENSG00000276571	17.5762	-1.19814	0.496982	-2.41084	0.0159159	0.163803	AC002550.2	antisense_RNA	6.43724	12.062	13.0159	19.5909	25.0316	29.3197	7	15	16	25	21	17
ENSG00000155229	550.808	-0.47	0.195047	-2.40968	0.0159665	0.164158	MMS19	protein_coding	445.089	422.171	517.38	627.693	588.839	703.673	484	525	636	801	494	408
ENSG00000114861	172.807	0.688944	0.285961	2.40922	0.0159865	0.164199	FOXP1	protein_coding	205.072	221.941	215.575	184.155	104.894	105.206	223	276	265	235	88	61
ENSG00000139618	235.171	0.866063	0.359815	2.40696	0.0160857	0.164823	BRCA2	protein_coding	305.309	301.551	306.686	268.787	94.1666	134.526	332	375	377	343	79	78
ENSG00000023191	469.495	-0.706652	0.293604	-2.40682	0.0160921	0.164823	RNH1	protein_coding	322.782	376.335	370.138	371.444	795.052	581.22	351	468	455	474	667	337
ENSG00000099985	82.2905	-0.736397	0.305973	-2.40674	0.0160956	0.164823	OSM	protein_coding	54.2568	69.1556	60.1983	76.0128	101.319	132.801	59	86	74	97	85	77
ENSG00000170855	732.218	-0.747368	0.310678	-2.4056	0.0161458	0.165172	TRIAP1	protein_coding	624.413	455.944	558.055	742.888	646.055	1365.95	679	567	686	948	542	792
ENSG00000156650	224.815	0.737164	0.306882	2.40211	0.016301	0.166592	KAT6B	protein_coding	269.445	287.076	289.603	249.196	131.118	122.453	293	357	356	318	110	71
ENSG00000185608	379.465	-0.775936	0.323296	-2.40008	0.0163917	0.167212	MRPL40	protein_coding	340.254	241.24	256.25	295.431	458.913	684.702	370	300	315	377	385	397
ENSG00000132549	93.3696	0.764113	0.318427	2.39965	0.0164109	0.167212	VPS13B	protein_coding	107.594	117.404	130.159	97.171	59.5991	48.2913	117	146	160	124	50	28
ENSG00000144161	222.569	0.853844	0.355848	2.39946	0.0164191	0.167212	ZC3H8	protein_coding	310.827	275.818	275.774	256.249	97.7426	119.004	338	343	339	327	82	69
ENSG00000052841	225.577	0.641582	0.267405	2.39929	0.016427	0.167212	TTC17	protein_coding	257.49	274.21	296.111	222.553	182.373	120.728	280	341	364	284	153	70
ENSG00000105732	46.1855	-0.872346	0.363801	-2.39787	0.0164908	0.167695	ZNF574	protein_coding	33.1058	30.5571	33.3531	38.3982	72.7109	68.9876	36	38	41	49	61	40
ENSG00000161558	25.7361	-1.29372	0.539765	-2.39682	0.0165381	0.167911	TMEM143	protein_coding	10.1157	8.04135	26.0317	21.9418	41.7194	46.5666	11	10	32	28	35	27
ENSG00000170684	70.1391	-1.00651	0.419963	-2.39667	0.0165449	0.167911	ZNF296	protein_coding	40.4627	42.6191	56.1309	45.4509	143.038	93.1332	44	53	69	58	120	54
ENSG00000241352	38.6591	1.16488	0.486354	2.39513	0.0166146	0.168451	AC007688.1	processed_pseudogene	72.6489	45.8357	43.115	38.3982	9.53586	22.421	79	57	53	49	8	13
ENSG00000116525	23.0445	-1.36126	0.568922	-2.39271	0.0167246	0.169399	TRIM62	protein_coding	10.1157	15.2786	13.0159	13.3218	57.2152	29.3197	11	19	16	17	48	17
ENSG00000109689	166.841	0.847287	0.35431	2.39137	0.0167855	0.169848	STIM2	protein_coding	203.233	214.704	228.591	189.64	94.1666	70.7122	221	267	281	242	79	41
ENSG00000177383	130.22	-0.567205	0.237311	-2.39013	0.0168423	0.170254	MAGEF1	protein_coding	93.7998	104.538	117.143	164.564	163.302	137.975	102	130	144	210	137	80
ENSG00000105011	407.431	-0.637127	0.266729	-2.38866	0.0169097	0.170766	ASF1B	protein_coding	285.998	287.88	382.341	386.333	648.439	453.593	311	358	470	493	544	263
ENSG00000179115	718.242	-0.484389	0.202895	-2.38739	0.0169684	0.17119	FARSA	protein_coding	544.407	602.297	648.352	709.191	942.858	862.344	592	749	797	905	791	500
ENSG00000066455	43.9604	0.818716	0.343031	2.38671	0.0169999	0.171339	GOLGA5	protein_coding	61.6136	55.4853	52.8769	39.1818	32.1835	22.421	67	69	65	50	27	13
ENSG00000006744	469.053	-0.442786	0.18564	-2.38519	0.0170705	0.171778	ELAC2	protein_coding	401.868	390.005	400.238	486.638	588.839	546.726	437	485	492	621	494	317
ENSG00000132950	112.432	0.585189	0.24538	2.38482	0.0170873	0.171778	ZMYM5	protein_coding	147.137	118.208	139.107	90.1182	83.4388	96.5826	160	147	171	115	70	56
ENSG00000171720	592.86	-0.553314	0.232073	-2.38422	0.0171152	0.171778	HDAC3	protein_coding	435.893	463.182	540.972	543.06	811.74	762.313	474	576	665	693	681	442
ENSG00000182903	91.3236	0.870426	0.365087	2.38416	0.0171181	0.171778	ZNF721	protein_coding	122.308	115.795	118.77	102.656	45.2953	43.1172	133	144	146	131	38	25
ENSG00000163961	376.466	0.483958	0.203009	2.38393	0.0171289	0.171778	RNF168	protein_coding	401.868	452.728	464.503	352.637	311.107	275.95	437	563	571	450	261	160
ENSG00000181274	135.034	-0.606532	0.254525	-2.383	0.0171723	0.171778	FRAT2	protein_coding	91.9606	113.383	115.516	142.622	196.677	150.048	100	141	142	182	165	87
ENSG00000206560	438.762	0.483427	0.202874	2.3829	0.017177	0.171778	ANKRD28	protein_coding	498.427	509.821	527.142	411.409	306.34	379.432	542	634	648	525	257	220
ENSG00000166888	561.359	-0.538938	0.226171	-2.38288	0.0171778	0.171778	STAT6	protein_coding	403.707	447.099	520.634	530.522	736.645	729.543	439	556	640	677	618	423
ENSG00000170222	28.6043	1.00103	0.420327	2.38156	0.0172395	0.172151	ADPRM	protein_coding	44.1411	30.5571	39.8611	22.7255	11.9198	22.421	48	38	49	29	10	13
ENSG00000126749	492.467	-0.927849	0.38963	-2.38136	0.0172488	0.172151	EMG1	protein_coding	380.717	327.283	308.313	325.993	517.32	1095.18	414	407	379	416	434	635
ENSG00000155256	95.2045	-0.739342	0.310813	-2.37874	0.017372	0.173045	ZFYVE27	protein_coding	68.9705	53.877	91.111	101.873	150.19	105.206	75	67	112	130	126	61
ENSG00000170921	288.949	0.674813	0.283707	2.37855	0.0173808	0.173045	TANC2	protein_coding	329.219	371.51	368.511	300.917	216.941	146.599	358	462	453	384	182	85
ENSG00000123104	223.86	0.917254	0.385684	2.37825	0.0173951	0.173045	ITPR2	protein_coding	283.239	299.138	298.551	266.436	90.5907	105.206	308	372	367	340	76	61
ENSG00000242071	70.1957	0.924972	0.389014	2.37773	0.0174195	0.173045	RPL7AP6	processed_pseudogene	97.4783	107.754	73.2142	72.0946	46.4873	24.1456	106	134	90	92	39	14
ENSG00000158615	330.677	0.474978	0.199767	2.37766	0.0174229	0.173045	PPP1R15B	protein_coding	370.601	398.851	386.408	299.349	290.844	238.007	403	496	475	382	244	138
ENSG00000135829	1208.54	0.480218	0.202115	2.37597	0.0175031	0.173673	DHX9	protein_coding	1387.69	1531.88	1306.47	1196.61	921.403	907.186	1509	1905	1606	1527	773	526
ENSG00000134138	576.589	0.681704	0.28696	2.37561	0.0175201	0.173673	MEIS2	protein_coding	646.483	733.371	754.106	638.664	338.523	348.387	703	912	927	815	284	202
ENSG00000126934	437.941	-0.519792	0.218867	-2.37492	0.0175529	0.173829	MAP2K2	protein_coding	352.209	335.324	391.289	426.298	610.295	512.233	383	417	481	544	512	297
ENSG00000089094	346.774	-0.516302	0.217603	-2.37269	0.0176593	0.174714	KDM2B	protein_coding	252.892	295.117	306.686	340.098	452.953	432.897	275	367	377	434	380	251
ENSG00000126001	181.752	-0.674161	0.28429	-2.37139	0.0177214	0.175051	CEP250	protein_coding	132.423	127.053	159.444	153.593	276.54	241.456	144	158	196	196	232	140
ENSG00000126746	97.6945	-0.686297	0.289451	-2.37103	0.0177384	0.175051	ZNF384	protein_coding	57.9352	81.2176	84.6031	96.3873	141.846	124.178	63	101	104	123	119	72
ENSG00000163635	240.339	0.585935	0.247136	2.3709	0.0177449	0.175051	ATXN7	protein_coding	267.605	294.313	305.059	239.793	148.998	186.266	291	366	375	306	125	108
ENSG00000119777	167.171	-0.605402	0.255423	-2.3702	0.0177785	0.175051	TMEM214	protein_coding	137.021	127.053	133.413	162.996	256.276	186.266	149	158	164	208	215	108
ENSG00000171130	149.477	-0.640448	0.270236	-2.36996	0.0177902	0.175051	ATP6V0E2	protein_coding	101.157	118.208	130.159	138.704	224.093	184.542	110	147	160	177	188	107
ENSG00000134152	276.179	0.48797	0.20592	2.36971	0.0178022	0.175051	KATNBL1	protein_coding	308.068	310.396	350.615	253.898	228.861	205.238	335	386	431	324	192	119
ENSG00000133706	715.29	0.525306	0.221697	2.36948	0.0178131	0.175051	LARS	protein_coding	922.365	852.383	760.614	713.893	557.848	484.638	1003	1060	935	911	468	281
ENSG00000165655	168.679	-0.54024	0.228096	-2.36847	0.0178616	0.175359	ZNF503	protein_coding	125.986	149.569	135.853	173.184	220.517	206.963	137	186	167	221	185	120
ENSG00000118197	43.9068	0.835378	0.352911	2.36711	0.0179278	0.17584	DDX59	protein_coding	54.2568	55.4853	60.1983	41.5327	22.6477	29.3197	59	69	74	53	19	17
ENSG00000091986	412.553	-0.484138	0.204647	-2.36572	0.017995	0.17633	CCDC80	protein_coding	329.219	329.695	373.392	536.791	411.234	494.986	358	410	459	685	345	287
ENSG00000151914	564.608	0.966166	0.408594	2.36461	0.0180489	0.176378	DST	protein_coding	780.746	694.772	767.936	688.817	196.677	258.703	849	864	944	879	165	150
ENSG00000137992	102.609	0.705027	0.298195	2.36432	0.0180634	0.176378	DBT	protein_coding	127.825	127.053	129.345	106.575	67.943	56.9147	139	158	159	136	57	33
ENSG00000126768	178.945	-0.776873	0.328596	-2.36422	0.0180683	0.176378	TIMM17B	protein_coding	148.057	124.641	121.21	138.704	213.365	327.691	161	155	149	177	179	190
ENSG00000168591	67.8065	-0.653822	0.276551	-2.3642	0.0180688	0.176378	TMUB2	protein_coding	57.0156	48.2481	52.8769	77.58	91.7827	79.3357	62	60	65	99	77	46
ENSG00000257704	94.251	-0.816382	0.345377	-2.36375	0.0180913	0.176429	INAFM1	protein_coding	60.694	59.506	83.7896	75.2291	162.11	124.178	66	74	103	96	136	72
ENSG00000129103	158.846	-0.753184	0.318821	-2.36241	0.0181568	0.176796	SUMF2	protein_coding	104.835	119.012	130.159	125.382	275.348	198.339	114	148	160	160	231	115
ENSG00000129472	484.326	-0.810301	0.343018	-2.36227	0.0181635	0.176796	RAB2B	protein_coding	308.988	307.984	436.845	325.209	747.373	779.559	336	383	537	415	627	452
ENSG00000103202	191.043	-0.649521	0.275236	-2.35987	0.0182812	0.177568	NME4	protein_coding	163.69	144.744	136.667	162.213	283.692	255.254	178	180	168	207	238	148
ENSG00000086544	25.2216	0.954045	0.404319	2.35964	0.0182928	0.177568	ITPKC	protein_coding	34.945	34.5778	30.0992	17.24	15.4958	18.9716	38	43	37	22	13	11
ENSG00000106348	251.956	-0.664931	0.28183	-2.35933	0.018308	0.177568	IMPDH1	protein_coding	182.082	200.23	201.746	219.418	421.962	286.298	198	249	248	280	354	166
ENSG00000130303	492.292	0.668616	0.283432	2.359	0.0183243	0.177568	BST2	protein_coding	606.021	656.978	553.174	542.277	300.38	294.922	659	817	680	692	252	171
ENSG00000132254	64.7604	-0.998679	0.423438	-2.3585	0.018349	0.177568	ARFIP2	protein_coding	44.1411	42.6191	41.488	39.9655	85.8227	134.526	48	53	51	51	72	78
ENSG00000179409	213.571	-0.60192	0.255225	-2.35839	0.0183544	0.177568	GEMIN4	protein_coding	154.494	146.353	207.44	213.933	303.956	255.254	168	182	255	273	255	148
ENSG00000178715	14.1215	1.54564	0.655435	2.35819	0.0183643	0.177568	AL450998.1	processed_pseudogene	24.8294	26.5364	13.0159	13.3218	3.57595	3.44938	27	33	16	17	3	2
ENSG00000115073	259.491	-0.609158	0.258509	-2.35643	0.0184517	0.178209	ACTR1B	protein_coding	184.841	215.508	214.762	226.471	379.05	336.314	201	268	264	289	318	195
ENSG00000166225	73.5801	0.643594	0.273177	2.35596	0.0184747	0.178209	FRS2	protein_coding	96.5587	86.0424	86.2301	58.7728	50.0633	63.8135	105	107	106	75	42	37
ENSG00000107485	528.667	-0.444956	0.188883	-2.35573	0.0184866	0.178209	GATA3	protein_coding	421.18	431.82	491.349	666.875	586.455	574.321	458	537	604	851	492	333
ENSG00000112242	207.753	0.691392	0.293529	2.35545	0.0185003	0.178209	E2F3	protein_coding	266.686	265.364	240.793	226.471	129.926	117.279	290	330	296	289	109	68
ENSG00000104133	69.8033	0.664072	0.282023	2.35467	0.0185393	0.178417	SPG11	protein_coding	81.845	89.2589	87.0436	60.34	57.2152	43.1172	89	111	107	77	48	25
ENSG00000124201	259.013	-0.58654	0.249257	-2.35316	0.0186148	0.178813	ZNFX1	protein_coding	192.198	201.838	226.964	257.816	399.314	275.95	209	251	279	329	335	160
ENSG00000231549	21.2987	1.1756	0.499586	2.35314	0.0186155	0.178813	USMG5P1	processed_pseudogene	35.8646	28.1447	25.2182	18.8073	5.95991	13.7975	39	35	31	24	5	8
ENSG00000122547	96.9749	-0.68553	0.291675	-2.35032	0.0187572	0.179939	EEPD1	protein_coding	54.2568	86.8465	81.3491	102.656	139.462	117.279	59	108	100	131	117	68
ENSG00000152147	205.156	-0.959972	0.408508	-2.34995	0.0187762	0.179939	GEMIN6	protein_coding	175.645	133.486	107.381	157.511	189.525	467.391	191	166	132	201	159	271
ENSG00000105583	728.286	-0.733391	0.312113	-2.34976	0.0187854	0.179939	WDR83OS	protein_coding	612.458	513.842	513.313	510.148	1079.94	1140.02	666	639	631	651	906	661
ENSG00000059728	54.4901	0.724393	0.308561	2.34765	0.0188925	0.180784	MXD1	protein_coding	65.2921	62.7225	74.8412	34.48	46.4873	43.1172	71	78	92	44	39	25
ENSG00000167930	263.009	-0.468349	0.19955	-2.34702	0.0189242	0.180784	FAM234A	protein_coding	216.107	209.075	235.912	279.758	314.683	322.517	235	260	290	357	264	187
ENSG00000136205	441.53	-0.603042	0.256973	-2.34671	0.0189399	0.180784	TNS3	protein_coding	294.274	369.098	388.849	495.258	687.774	413.925	320	459	478	632	577	240
ENSG00000164031	338.161	0.673623	0.287064	2.3466	0.0189458	0.180784	DNAJB14	protein_coding	419.34	418.15	412.44	373.795	193.101	212.137	456	520	507	477	162	123
ENSG00000159348	79.0997	0.787236	0.335526	2.34628	0.018962	0.180784	CYB5R1	protein_coding	91.9606	89.2589	121.21	81.4982	44.1034	46.5666	100	111	149	104	37	27
ENSG00000231389	5954.04	-0.829849	0.353958	-2.34448	0.0190535	0.181401	HLA-DPA1	protein_coding	4765.4	4152.55	3942.18	3898.59	7137.59	11827.9	5182	5164	4846	4975	5988	6858
ENSG00000143314	327.587	-0.742535	0.31676	-2.34416	0.01907	0.181401	MRPL24	protein_coding	240.017	248.478	244.861	233.524	439.842	558.799	261	309	301	298	369	324
ENSG00000059378	154.883	-0.5852	0.249662	-2.34397	0.0190799	0.181401	PARP12	protein_coding	130.584	110.971	130.159	161.429	228.861	167.295	142	138	160	206	192	97
ENSG00000185043	280.83	-0.510159	0.217767	-2.34268	0.0191457	0.181857	CIB1	protein_coding	214.268	238.024	241.607	275.84	375.475	339.764	233	296	297	352	315	197
ENSG00000075618	1170.01	-0.556963	0.237847	-2.34168	0.019197	0.182176	FSCN1	protein_coding	834.083	941.642	1064.05	1080.64	1731.95	1367.68	907	1171	1308	1379	1453	793
ENSG00000250673	65.9942	-0.869033	0.371298	-2.34052	0.0192567	0.182243	AC097372.1	protein_coding	43.2215	36.1861	59.3849	54.0709	85.8227	117.279	47	45	73	69	72	68
ENSG00000065328	751.663	-0.420065	0.179486	-2.34038	0.0192643	0.182243	MCM10	protein_coding	636.368	636.071	654.86	769.531	874.915	938.231	692	791	805	982	734	544
ENSG00000170779	457.918	-0.754339	0.322466	-2.33928	0.0193208	0.182243	CDCA4	protein_coding	308.988	361.056	351.428	323.642	802.204	600.192	336	449	432	413	673	348
ENSG00000229391	472.266	-0.585349	0.250242	-2.33913	0.0193286	0.182243	HLA-DRB6	transcribed_unprocessed_pseudogene	367.843	332.912	431.15	417.678	673.47	610.54	400	414	530	533	565	354
ENSG00000226729	72.9176	-1.26714	0.541727	-2.33907	0.0193318	0.182243	AC004815.1	processed_pseudogene	65.2921	25.7323	36.6071	55.6382	52.4472	201.789	71	32	45	71	44	117
ENSG00000182628	1029.58	-0.616449	0.263628	-2.33833	0.0193702	0.182243	SKA2	protein_coding	848.797	722.917	864.741	894.913	1180.06	1666.05	923	899	1063	1142	990	966
ENSG00000163378	134.022	-0.618844	0.264716	-2.33776	0.0193995	0.182243	EOGT	protein_coding	88.2822	111.775	115.516	127.733	172.837	187.991	96	139	142	163	145	109
ENSG00000131171	347.78	-0.616254	0.26362	-2.33766	0.0194051	0.182243	SH3BGRL	protein_coding	281.4	274.21	266.012	325.993	364.747	574.321	306	341	327	416	306	333
ENSG00000267080	25.7916	-1.25314	0.53608	-2.33759	0.0194085	0.182243	ASB16-AS1	antisense_RNA	14.7137	20.1034	10.5754	16.4564	58.4071	34.4938	16	25	13	21	49	20
ENSG00000113407	1262.9	0.580832	0.24848	2.33754	0.019411	0.182243	TARS	protein_coding	1721.5	1424.12	1395.95	1194.26	718.766	1122.77	1872	1771	1716	1524	603	651
ENSG00000163558	121.646	0.682722	0.292081	2.33744	0.0194166	0.182243	PRKCI	protein_coding	142.539	161.631	148.055	127.733	77.4789	72.4369	155	201	182	163	65	42
ENSG00000169508	356.212	-0.862535	0.369013	-2.33741	0.0194179	0.182243	GPR183	protein_coding	277.721	237.22	241.607	271.138	342.099	767.487	302	295	297	346	287	445
ENSG00000204305	40.0322	-1.13312	0.484976	-2.33645	0.0194676	0.182328	AGER	protein_coding	16.5529	25.7323	32.5396	28.2109	90.5907	46.5666	18	32	40	36	76	27
ENSG00000119844	267.189	0.449623	0.192472	2.33604	0.0194893	0.182328	AFTPH	protein_coding	293.354	306.375	325.396	223.336	225.285	229.384	319	381	400	285	189	133
ENSG00000101363	67.0166	-0.637236	0.272787	-2.33602	0.0194901	0.182328	MANBAL	protein_coding	55.1764	51.4646	51.2499	85.4164	84.6308	74.1616	60	64	63	109	71	43
ENSG00000112039	92.3834	-0.614759	0.263195	-2.33576	0.0195039	0.182328	FANCE	protein_coding	79.0861	71.568	68.3333	99.5219	132.31	103.481	86	89	84	127	111	60
ENSG00000050344	86.5211	0.679542	0.290971	2.33543	0.019521	0.182328	NFE2L3	protein_coding	100.237	127.857	92.738	80.7146	57.2152	60.3641	109	159	114	103	48	35
ENSG00000198945	26.6147	1.06393	0.455664	2.33491	0.0195482	0.182328	L3MBTL3	protein_coding	24.8294	49.0522	34.9801	22.7255	14.3038	13.7975	27	61	43	29	12	8
ENSG00000112679	294.699	-0.585306	0.250717	-2.33453	0.0195682	0.182328	DUSP22	protein_coding	220.706	203.446	281.468	275.84	381.434	405.302	240	253	346	352	320	235
ENSG00000105568	483.367	-0.788992	0.33797	-2.3345	0.0195695	0.182328	PPP2R1A	protein_coding	306.229	353.819	402.678	375.362	946.434	515.682	333	440	495	479	794	299
ENSG00000079805	389.026	-0.563855	0.241622	-2.33362	0.0196156	0.182493	DNM2	protein_coding	274.962	312.808	353.055	364.391	565	463.941	299	389	434	465	474	269
ENSG00000065308	178.025	0.817311	0.350254	2.33348	0.0196229	0.182493	TRAM2	protein_coding	240.017	242.045	202.559	199.044	112.046	72.4369	261	301	249	254	94	42
ENSG00000128016	45.1348	-1.00625	0.43142	-2.33242	0.0196786	0.182845	ZFP36	protein_coding	37.7039	29.753	21.9643	31.3455	81.0548	68.9876	41	37	27	40	68	40
ENSG00000185753	83.099	0.64469	0.276494	2.33166	0.0197188	0.183052	CXorf38	protein_coding	102.996	118.208	82.9761	65.0418	65.559	63.8135	112	147	102	83	55	37
ENSG00000198931	419.209	-0.579929	0.24878	-2.33109	0.0197486	0.183116	APRT	protein_coding	337.496	334.52	334.345	354.987	570.96	582.945	367	416	411	453	479	338
ENSG00000165113	71.0411	0.816116	0.350137	2.33085	0.0197615	0.183116	GKAP1	protein_coding	86.443	90.8672	95.992	73.6619	30.9915	48.2913	94	113	118	94	26	28
ENSG00000197355	40.2351	-0.879434	0.377378	-2.33038	0.0197862	0.183179	UAP1L1	protein_coding	22.0706	29.753	32.5396	36.8309	66.751	53.4654	24	37	40	47	56	31
ENSG00000163788	118.391	0.699599	0.300493	2.32817	0.0199029	0.183983	SNRK	protein_coding	148.976	143.136	149.682	125.382	65.559	77.611	162	178	184	160	55	45
ENSG00000168924	278.354	-0.542422	0.232993	-2.32806	0.019909	0.183983	LETM1	protein_coding	206.911	224.354	248.115	277.407	402.89	310.444	225	279	305	354	338	180
ENSG00000224411	94.1727	1.388	0.596446	2.32713	0.0199586	0.184236	HSP90AA2P	processed_pseudogene	155.413	125.445	130.159	116.762	13.1118	24.1456	169	156	160	149	11	14
ENSG00000184990	860.207	-0.772809	0.332198	-2.32635	0.0199998	0.184236	SIVA1	protein_coding	735.685	582.998	584.9	655.12	941.666	1660.88	800	725	719	836	790	963
ENSG00000258839	19.5398	-1.1095	0.477021	-2.3259	0.0200237	0.184236	MC1R	protein_coding	10.1157	13.6703	13.0159	18.8073	35.7595	25.8703	11	17	16	24	30	15
ENSG00000040275	413.145	0.58269	0.250525	2.32587	0.0200254	0.184236	SPDL1	protein_coding	521.417	466.398	501.111	435.702	261.044	293.197	567	580	616	556	219	170
ENSG00000178307	240.926	-0.67788	0.291458	-2.32583	0.0200277	0.184236	TMEM11	protein_coding	201.394	172.889	179.782	198.26	289.652	403.577	219	215	221	253	243	234
ENSG00000102125	54.2791	-0.852852	0.366807	-2.32507	0.0200684	0.184236	TAZ	protein_coding	35.8646	36.9902	42.3015	42.3164	90.5907	77.611	39	46	52	54	76	45
ENSG00000154930	116.599	-0.572396	0.246198	-2.32494	0.0200751	0.184236	ACSS1	protein_coding	95.6391	96.4962	88.6705	119.896	160.918	137.975	104	120	109	153	135	80
ENSG00000058262	396.735	-0.435795	0.187452	-2.32484	0.0200805	0.184236	SEC61A1	protein_coding	334.737	333.716	342.48	454.509	414.81	500.16	364	415	421	580	348	290
ENSG00000176903	113.991	-0.874565	0.376304	-2.32409	0.0201207	0.184311	PNMA1	protein_coding	79.0861	90.8672	70.7737	78.3637	221.709	143.149	86	113	87	100	186	83
ENSG00000198879	48.0634	0.746069	0.321044	2.32389	0.0201316	0.184311	SFMBT2	protein_coding	53.3372	70.7639	56.9444	37.6146	36.9515	32.7691	58	88	70	48	31	19
ENSG00000165280	1261.69	-0.42425	0.182577	-2.32368	0.0201427	0.184311	VCP	protein_coding	1047.43	1030.1	1153.53	1269.49	1548.39	1521.18	1139	1281	1418	1620	1299	882
ENSG00000172432	32.9091	-1.51421	0.651868	-2.32288	0.0201855	0.184326	GTPBP2	protein_coding	13.7941	24.9282	12.2024	10.9709	94.1666	41.3925	15	31	15	14	79	24
ENSG00000160113	60.3498	-0.673617	0.290028	-2.32259	0.0202011	0.184326	NR2F6	protein_coding	52.4176	48.2481	39.0476	73.6619	76.2869	72.4369	57	60	48	94	64	42
ENSG00000168438	218.774	0.773648	0.333172	2.32207	0.0202292	0.184326	CDC40	protein_coding	278.641	256.519	295.297	245.278	98.9346	137.975	303	319	363	313	83	80
ENSG00000137076	697.827	-0.511176	0.220153	-2.32191	0.0202376	0.184326	TLN1	protein_coding	486.472	568.523	670.317	699.004	926.17	836.474	529	707	824	892	777	485
ENSG00000135164	206.669	0.577538	0.248791	2.32138	0.0202664	0.184326	DMTF1	protein_coding	234.5	257.323	252.182	206.88	128.734	160.396	255	320	310	264	108	93
ENSG00000147324	514.451	0.639549	0.27555	2.32099	0.0202874	0.184326	MFHAS1	protein_coding	591.307	622.4	669.503	564.218	340.907	298.371	643	774	823	720	286	173
ENSG00000102678	78.7501	0.773325	0.333194	2.32095	0.0202896	0.184326	FGF9	protein_coding	81.845	110.166	108.194	81.4982	47.6793	43.1172	89	137	133	104	40	25
ENSG00000105723	87.7991	-0.814596	0.351001	-2.32078	0.0202986	0.184326	GSK3A	protein_coding	45.9803	65.1349	78.9086	72.8782	146.614	117.279	50	81	97	93	123	68
ENSG00000187193	60.3136	-1.21007	0.521489	-2.3204	0.020319	0.184326	MT1X	protein_coding	45.0607	29.753	33.3531	42.3164	44.1034	167.295	49	37	41	54	37	97
ENSG00000112701	330.571	0.604574	0.260558	2.3203	0.0203245	0.184326	SENP6	protein_coding	409.225	414.933	375.019	352.637	207.405	224.21	445	516	461	450	174	130
ENSG00000108107	1606.16	-0.791603	0.34163	-2.31713	0.0204965	0.185721	RPL28	protein_coding	1309.52	1153.13	1064.86	1005.41	2699.84	2404.22	1424	1434	1309	1283	2265	1394
ENSG00000106701	51.6095	0.729939	0.315151	2.31616	0.0205495	0.186037	FSD1L	protein_coding	61.6136	70.7639	61.0118	43.8837	30.9915	41.3925	67	88	75	56	26	24
ENSG00000135976	91.4325	1.26679	0.547164	2.31519	0.0206027	0.186354	ANKRD36	protein_coding	135.182	118.208	136.667	115.195	22.6477	20.6963	147	147	168	147	19	12
ENSG00000174446	103.638	-0.900424	0.389433	-2.31214	0.0207699	0.1877	SNAPC5	protein_coding	74.4881	65.939	74.8412	76.7964	107.278	222.485	81	82	92	98	90	129
ENSG00000119048	594.136	0.405233	0.175399	2.31035	0.0208689	0.188428	UBE2B	protein_coding	674.991	673.061	684.146	550.897	481.561	500.16	734	837	841	703	404	290
ENSG00000157637	178.932	-0.572329	0.247801	-2.30963	0.0209085	0.188619	SLC38A10	protein_coding	139.78	135.899	154.563	164.564	240.78	238.007	152	169	190	210	202	138
ENSG00000128692	29.7246	1.20995	0.524097	2.30865	0.0209632	0.188783	EIF2S2P4	processed_pseudogene	46.8999	35.3819	43.9285	32.9127	7.1519	12.0728	51	44	54	42	6	7
ENSG00000188186	113.846	-0.839127	0.363473	-2.30864	0.0209636	0.188783	LAMTOR4	protein_coding	92.8802	57.0936	93.5515	94.0364	129.926	215.586	101	71	115	120	109	125
ENSG00000121067	489.917	0.562854	0.243876	2.30795	0.0210017	0.18896	SPOP	protein_coding	582.111	595.06	578.392	519.551	319.451	344.938	633	740	711	663	268	200
ENSG00000164818	149.459	0.538648	0.233613	2.30573	0.0211257	0.189789	DNAAF5	protein_coding	164.61	165.652	201.746	126.166	129.926	108.655	179	206	248	161	109	63
ENSG00000150779	702.044	-1.16812	0.506679	-2.30544	0.021142	0.189789	TIMM8B	protein_coding	628.091	334.52	333.531	482.72	467.257	1966.15	683	416	410	616	392	1140
ENSG00000153443	74.46	-0.913225	0.39614	-2.30531	0.0211495	0.189789	UBALD1	protein_coding	41.3823	54.6812	58.5714	59.5564	154.958	77.611	45	68	72	76	130	45
ENSG00000069667	886.962	0.75037	0.325577	2.30474	0.021181	0.189905	RORA	protein_coding	1091.57	1129.01	1120.18	1042.24	454.145	484.638	1187	1404	1377	1330	381	281
ENSG00000188786	210.551	0.731707	0.317709	2.30307	0.0212749	0.19058	MTF1	protein_coding	224.384	269.385	297.738	225.687	147.806	98.3073	244	335	366	288	124	57
ENSG00000175390	178.229	0.867191	0.376694	2.30211	0.0213289	0.19069	EIF3F	protein_coding	221.625	242.849	229.405	203.746	109.662	62.0888	241	302	282	260	92	36
ENSG00000240376	43.3951	1.46728	0.637469	2.30173	0.0213502	0.19069	AC010343.1	processed_pseudogene	92.8802	53.877	46.369	50.9364	5.95991	10.3481	101	67	57	65	5	6
ENSG00000089693	421.782	-0.553318	0.240395	-2.3017	0.0213518	0.19069	MLF2	protein_coding	333.817	350.603	340.039	375.362	618.639	512.233	363	436	418	479	519	297
ENSG00000123609	511.427	0.655327	0.284736	2.30153	0.0213618	0.19069	NMI	protein_coding	629.011	629.637	621.507	572.838	320.643	294.922	684	783	764	731	269	171
ENSG00000106799	146.227	-0.536142	0.233032	-2.30072	0.0214073	0.190809	TGFBR1	protein_coding	104.835	129.466	123.651	162.996	194.293	162.121	114	161	152	208	163	94
ENSG00000051341	185.914	0.673551	0.292794	2.30042	0.0214242	0.190809	POLQ	protein_coding	224.384	229.983	234.285	202.962	120.39	103.481	244	286	288	259	101	60
ENSG00000108061	296.067	0.442371	0.192322	2.30015	0.0214395	0.190809	SHOC2	protein_coding	350.37	322.458	349.801	235.091	263.428	255.254	381	401	430	300	221	148
ENSG00000104951	210.941	-0.616798	0.268176	-2.29997	0.0214497	0.190809	IL4I1	protein_coding	140.7	158.415	199.305	193.558	306.34	267.327	153	197	245	247	257	155
ENSG00000116641	196.273	0.527287	0.229301	2.29954	0.0214745	0.190863	DOCK7	protein_coding	227.143	246.065	223.71	191.207	139.462	150.048	247	306	275	244	117	87
ENSG00000185800	70.0261	-0.84019	0.365432	-2.29917	0.0214953	0.190883	DMWD	protein_coding	42.3019	43.4233	64.2658	58.7728	125.158	86.2344	46	54	79	75	105	50
ENSG00000136485	1048.16	-0.435498	0.189597	-2.29697	0.0216204	0.191827	DCAF7	protein_coding	836.842	895.002	940.396	1043.02	1345.75	1227.98	910	1113	1156	1331	1129	712
ENSG00000167862	391.24	-0.733354	0.319373	-2.29623	0.0216626	0.19192	MRPL58	protein_coding	334.737	280.643	264.385	296.215	466.065	705.398	364	349	325	378	391	409
ENSG00000184357	26.5734	1.64651	0.717081	2.29613	0.0216684	0.19192	HIST1H1B	protein_coding	45.9803	40.2067	36.6071	31.3455	3.57595	1.72469	50	50	45	40	3	1
ENSG00000115750	287.818	0.735167	0.320377	2.29469	0.0217507	0.192482	TAF1B	protein_coding	355.888	368.294	357.123	326.777	139.462	179.368	387	458	439	417	117	104
ENSG00000135049	285.867	0.509169	0.22197	2.29387	0.021798	0.192734	AGTPBP1	protein_coding	328.299	322.458	357.936	278.191	195.485	232.833	357	401	440	355	164	135
ENSG00000173933	111.484	0.680632	0.297012	2.29159	0.0219291	0.193726	RBM4	protein_coding	129.664	139.115	144.801	115.195	60.7911	79.3357	141	173	178	147	51	46
ENSG00000161547	3493.2	-0.399501	0.174379	-2.29099	0.0219642	0.193868	SRSF2	protein_coding	2836.07	3070.99	3129.5	3541.25	4319.75	4061.64	3084	3819	3847	4519	3624	2355
ENSG00000100353	1677.14	-0.459208	0.200473	-2.29063	0.0219851	0.193886	EIF3D	protein_coding	1462.17	1350.14	1422.8	1604.89	1954.85	2267.97	1590	1679	1749	2048	1640	1315
ENSG00000164733	198.546	-0.531758	0.232265	-2.28945	0.0220535	0.194115	CTSB	protein_coding	162.77	154.394	169.206	194.342	277.732	232.833	177	192	208	248	233	135
ENSG00000182095	27.1811	1.08569	0.474264	2.2892	0.0220676	0.194115	TNRC18	protein_coding	42.3019	40.2067	30.0992	28.2109	11.9198	10.3481	46	50	37	36	10	6
ENSG00000162244	316.335	-0.955961	0.417597	-2.28919	0.0220681	0.194115	RPL29	protein_coding	270.364	177.714	196.051	228.038	282.5	743.341	294	221	241	291	237	431
ENSG00000179912	89.2116	0.850048	0.371534	2.28794	0.022141	0.194128	R3HDM2	protein_coding	100.237	119.816	126.905	100.306	50.0633	37.9432	109	149	156	128	42	22
ENSG00000143549	808.106	0.706652	0.308897	2.28766	0.0221572	0.194128	TPM3	protein_coding	972.024	1035.73	1002.22	916.071	532.816	389.78	1057	1288	1232	1169	447	226
ENSG00000132361	415.365	-0.773976	0.338383	-2.28727	0.0221798	0.194128	CLUH	protein_coding	265.766	348.19	305.059	309.537	796.244	467.391	289	433	375	395	668	271
ENSG00000226025	23.4985	-1.33765	0.584918	-2.2869	0.0222018	0.194128	LGALS17A	transcribed_unprocessed_pseudogene	18.3921	4.82481	16.2698	21.9418	22.6477	56.9147	20	6	20	28	19	33
ENSG00000013810	285.174	-0.613167	0.268136	-2.28677	0.022209	0.194128	TACC3	protein_coding	209.67	207.467	259.504	295.431	461.297	277.675	228	258	319	377	387	161
ENSG00000182568	931.399	-0.391104	0.171052	-2.28646	0.0222272	0.194128	SATB1	protein_coding	778.907	809.764	829.761	1137.84	986.962	1045.16	847	1007	1020	1452	828	606
ENSG00000181191	142.934	-0.564064	0.246729	-2.28617	0.0222446	0.194128	PJA1	protein_coding	113.112	114.187	117.143	152.026	148.998	212.137	123	142	144	194	125	123
ENSG00000234130	25.9926	1.03539	0.452917	2.28605	0.0222511	0.194128	AL359263.1	processed_pseudogene	32.1862	33.7737	39.8611	25.0764	9.53586	15.5222	35	42	49	32	8	9
ENSG00000164830	149.456	0.626604	0.274112	2.28594	0.0222577	0.194128	OXR1	protein_coding	184.841	180.126	180.595	150.458	83.4388	117.279	201	224	222	192	70	68
ENSG00000100612	156.684	0.594432	0.260041	2.28591	0.0222593	0.194128	DHRS7	protein_coding	198.635	192.188	177.341	159.862	112.046	100.032	216	239	218	204	94	58
ENSG00000076248	367.087	-0.517258	0.226468	-2.28402	0.0223702	0.194656	UNG	protein_coding	310.827	279.035	314.008	351.853	420.77	526.03	338	347	386	449	353	305
ENSG00000213468	24.7565	1.24156	0.543631	2.28384	0.0223811	0.194656	FIRRE	lincRNA	37.7039	38.5985	30.0992	27.4273	9.53586	5.17407	41	48	37	35	8	3
ENSG00000198886	98572.5	-0.51735	0.22654	-2.2837	0.0223892	0.194656	MT-ND4	protein_coding	80612.7	75429.4	87211.9	86767.4	123133	138280	87660	93802	107207	110724	103301	80177
ENSG00000280832	18.6728	1.06087	0.464564	2.28358	0.022396	0.194656	GSEC	antisense_RNA	26.6686	21.7116	27.6587	12.5382	13.1118	10.3481	29	27	34	16	11	6
ENSG00000279059	72.3988	-0.750949	0.329005	-2.28249	0.0224606	0.195042	AC007485.2	TEC	52.4176	57.8977	50.4365	58.7728	109.662	105.206	57	72	62	75	92	61
ENSG00000140403	186.836	0.479919	0.210308	2.28198	0.0224907	0.195042	DNAJA4	protein_coding	209.67	213.9	229.405	150.458	169.262	148.323	228	266	282	192	142	86
ENSG00000099956	116.761	-0.690676	0.302681	-2.28186	0.0224975	0.195042	SMARCB1	protein_coding	84.6038	95.692	86.2301	94.0364	169.262	170.744	92	119	106	120	142	99
ENSG00000104856	211.636	-0.497123	0.217997	-2.28041	0.0225833	0.195478	RELB	protein_coding	176.564	161.631	189.543	282.109	228.861	231.108	192	201	233	360	192	134
ENSG00000161513	329.017	-0.430124	0.188644	-2.28008	0.0226028	0.195478	FDXR	protein_coding	264.847	283.86	291.23	354.987	379.05	400.128	288	353	358	453	318	232
ENSG00000204619	297.278	-0.663353	0.290988	-2.27966	0.022628	0.195478	PPP1R11	protein_coding	260.249	216.312	212.321	230.389	431.498	432.897	283	269	261	294	362	251
ENSG00000185033	102.03	-0.724981	0.318022	-2.27966	0.022628	0.195478	SEMA4B	protein_coding	77.2469	74.7845	78.9086	101.089	183.565	96.5826	84	93	97	129	154	56
ENSG00000138658	80.6232	0.808431	0.354672	2.27938	0.0226447	0.195478	ZGRF1	protein_coding	115.87	89.2589	104.94	87.7673	39.3354	46.5666	126	111	129	112	33	27
ENSG00000116830	425.561	-0.450944	0.197864	-2.27906	0.0226637	0.195478	TTF2	protein_coding	338.415	379.552	359.563	427.082	539.968	508.783	368	472	442	545	453	295
ENSG00000231409	16.4758	-1.79935	0.789797	-2.27825	0.0227119	0.195478	AC018868.1	processed_pseudogene	11.9549	5.62894	4.06746	7.83637	10.7278	58.6394	13	7	5	10	9	34
ENSG00000196378	15.239	-1.25766	0.552032	-2.27824	0.022712	0.195478	ZNF34	protein_coding	5.51764	7.23721	13.8293	15.6727	25.0316	24.1456	6	9	17	20	21	14
ENSG00000132591	43.9966	-1.08028	0.474213	-2.27805	0.0227238	0.195478	ERAL1	protein_coding	30.347	21.7116	31.7262	24.2927	67.943	87.9591	33	27	39	31	57	51
ENSG00000158122	209.24	0.522163	0.229241	2.27779	0.0227389	0.195478	AAED1	protein_coding	279.56	238.024	224.524	198.26	163.302	151.773	304	296	276	253	137	88
ENSG00000165494	574.963	0.640112	0.281114	2.27706	0.0227828	0.195492	PCF11	protein_coding	695.222	669.04	740.277	643.366	355.211	346.662	756	832	910	821	298	201
ENSG00000066044	1025.54	-0.567882	0.249449	-2.27655	0.0228133	0.195492	ELAVL1	protein_coding	731.087	816.197	929.82	876.106	1453.03	1346.98	795	1015	1143	1118	1219	781
ENSG00000111554	710.233	0.436703	0.191845	2.27633	0.022826	0.195492	MDM1	protein_coding	744.881	894.198	809.424	550.897	587.647	674.353	810	1112	995	703	493	391
ENSG00000106546	273.934	-0.600313	0.263732	-2.27622	0.0228328	0.195492	AHR	protein_coding	207.831	256.519	187.103	244.495	349.251	398.403	226	319	230	312	293	231
ENSG00000157216	549.745	-0.510315	0.224216	-2.276	0.0228458	0.195492	SSBP3	protein_coding	443.25	437.449	479.146	522.686	795.052	620.888	482	544	589	667	667	360
ENSG00000149761	40.5547	-0.812464	0.357019	-2.27569	0.0228647	0.195492	NUDT22	protein_coding	24.8294	28.9488	34.1666	41.5327	65.559	48.2913	27	36	42	53	55	28
ENSG00000055070	307.296	-0.533362	0.23439	-2.27553	0.0228743	0.195492	SZRD1	protein_coding	254.731	247.673	249.742	278.975	431.498	381.156	277	308	307	356	362	221
ENSG00000103512	110.742	-0.591984	0.260203	-2.27508	0.0229009	0.195556	NOMO1	protein_coding	92.8802	87.6507	84.6031	117.546	164.494	117.279	101	109	104	150	138	68
ENSG00000137310	309.665	-0.462424	0.20329	-2.2747	0.0229238	0.195588	TCF19	protein_coding	232.66	272.602	274.96	322.075	381.434	374.258	253	339	338	411	320	217
ENSG00000100211	69.8318	-0.932047	0.409876	-2.27397	0.0229676	0.195799	CBY1	protein_coding	51.498	36.9902	54.5039	43.8837	109.662	122.453	56	46	67	56	92	71
ENSG00000149809	106.892	-0.616399	0.27115	-2.27328	0.0230095	0.195992	TM7SF2	protein_coding	90.1214	78.0011	83.7896	98.7382	140.654	150.048	98	97	103	126	118	87
ENSG00000186792	15.9465	1.17045	0.515719	2.26956	0.0232344	0.197744	HYAL3	protein_coding	20.2313	25.7323	21.1508	13.3218	8.34388	6.89876	22	32	26	17	7	4
ENSG00000101266	919.304	-0.485433	0.214086	-2.26747	0.0233616	0.198661	CSNK2A1	protein_coding	721.891	755.887	819.186	859.649	1262.31	1096.9	785	940	1007	1097	1059	636
ENSG00000088832	1749.31	-0.5493	0.242352	-2.26654	0.0234184	0.198735	FKBP1A	protein_coding	1377.57	1450.66	1430.93	1467.75	2523.43	2245.55	1498	1804	1759	1873	2117	1302
ENSG00000238390	21.6682	1.23229	0.543731	2.26637	0.0234289	0.198735	SNORA81	snoRNA	27.5882	32.1654	33.3531	22.7255	10.7278	3.44938	30	40	41	29	9	2
ENSG00000111897	539.315	0.407648	0.179916	2.26577	0.0234657	0.198735	SERINC1	protein_coding	638.207	635.266	572.698	476.451	480.369	432.897	694	790	704	608	403	251
ENSG00000117650	103.184	0.580008	0.255991	2.26574	0.0234674	0.198735	NEK2	protein_coding	114.951	134.29	122.024	92.4691	69.135	86.2344	125	167	150	118	58	50
ENSG00000147586	117.446	-0.938675	0.414366	-2.26533	0.0234927	0.198735	MRPS28	protein_coding	92.8802	70.7639	76.4682	92.4691	101.319	270.776	101	88	94	118	85	157
ENSG00000119431	37.1713	-0.981025	0.433095	-2.26515	0.0235037	0.198735	HDHD3	protein_coding	22.0706	27.3406	25.2182	28.9946	76.2869	43.1172	24	34	31	37	64	25
ENSG00000197562	32.6591	-0.962963	0.425129	-2.2651	0.0235063	0.198735	RAB40C	protein_coding	23.9098	23.3199	19.5238	36.0473	65.559	27.595	26	29	24	46	55	16
ENSG00000167088	2594.96	-0.791887	0.349696	-2.2645	0.0235432	0.198883	SNRPD1	protein_coding	2459.95	1648.48	1590.38	2170.67	2505.55	5194.76	2675	2050	1955	2770	2102	3012
ENSG00000133106	150.835	0.596393	0.263669	2.2619	0.0237036	0.199911	EPSTI1	protein_coding	197.715	180.93	168.393	134.002	139.462	84.5098	215	225	207	171	117	49
ENSG00000188493	43.5652	-0.931069	0.411633	-2.26189	0.023704	0.199911	C19orf54	protein_coding	34.945	27.3406	26.8452	30.5618	72.7109	68.9876	38	34	33	39	61	40
ENSG00000130021	294.58	-0.617244	0.272929	-2.26156	0.0237248	0.199921	PUDP	protein_coding	224.384	211.487	259.504	256.249	343.291	472.565	244	263	319	327	288	274
ENSG00000180096	19.3499	-1.12009	0.495354	-2.26118	0.0237479	0.199951	SEPT1	protein_coding	10.1157	12.062	13.8293	15.6727	33.3755	31.0444	11	15	17	20	28	18
ENSG00000183665	49.1848	-0.76133	0.336786	-2.26058	0.0237855	0.199951	TRMT12	protein_coding	34.0254	30.5571	44.742	67.3928	47.6793	70.7122	37	38	55	86	40	41
ENSG00000090097	186.61	-0.707667	0.313051	-2.26055	0.023787	0.199951	PCBP4	protein_coding	110.353	152.786	160.258	148.107	251.508	296.647	120	190	197	189	211	172
ENSG00000137171	33.826	-0.872164	0.385914	-2.25999	0.0238217	0.200079	KLC4	protein_coding	20.2313	28.1447	22.7778	32.1291	54.8312	44.8419	22	35	28	41	46	26
ENSG00000134109	231.933	0.535561	0.237041	2.25936	0.0238608	0.200243	EDEM1	protein_coding	247.374	325.675	249.742	166.131	218.133	184.542	269	405	307	212	183	107
ENSG00000167460	1431.37	-0.412799	0.182791	-2.25831	0.0239264	0.200627	TPM4	protein_coding	1258.02	1201.38	1223.49	1420.73	1823.73	1660.88	1368	1494	1504	1813	1530	963
ENSG00000076382	372.759	-0.564589	0.250095	-2.25749	0.0239773	0.200627	SPAG5	protein_coding	294.274	303.159	302.619	318.94	470.833	546.726	320	377	372	407	395	317
ENSG00000169554	335.671	0.673699	0.298475	2.25714	0.0239996	0.200627	ZEB2	protein_coding	427.617	422.171	391.289	380.064	201.445	191.44	465	525	481	485	169	111
ENSG00000153310	1032.58	-0.553654	0.245297	-2.25707	0.0240036	0.200627	FAM49B	protein_coding	803.736	738.196	966.427	1006.19	1094.24	1586.71	874	918	1188	1284	918	920
ENSG00000183741	1109.34	-0.579579	0.256785	-2.25706	0.0240046	0.200627	CBX6	protein_coding	727.409	900.631	1042.08	1660.53	1330.25	995.146	791	1120	1281	2119	1116	577
ENSG00000182473	150.521	-0.540515	0.239583	-2.25606	0.0240667	0.20088	EXOC7	protein_coding	119.549	121.424	125.278	152.026	169.262	215.586	130	151	154	194	142	125
ENSG00000221944	24.8701	-1.10418	0.48954	-2.25555	0.024099	0.20088	TIGD1	protein_coding	11.9549	14.4744	20.3373	18.0236	46.4873	37.9432	13	18	25	23	39	22
ENSG00000127483	518.933	0.628701	0.278761	2.25534	0.0241121	0.20088	HP1BP3	protein_coding	564.638	690.752	638.591	534.44	419.578	265.602	614	859	785	682	352	154
ENSG00000086475	701.367	-0.50148	0.222355	-2.25532	0.0241134	0.20088	SEPHS1	protein_coding	594.985	543.595	601.17	670.793	778.365	1019.29	647	676	739	856	653	591
ENSG00000003056	326.529	-0.730097	0.32381	-2.25471	0.0241517	0.200928	M6PR	protein_coding	250.133	225.158	259.504	257.033	351.635	615.714	272	280	319	328	295	357
ENSG00000125735	44.2313	-0.788276	0.34967	-2.25434	0.0241746	0.200928	TNFSF14	protein_coding	37.7039	28.1447	32.5396	72.0946	50.0633	44.8419	41	35	40	92	42	26
ENSG00000136270	484.58	-0.472146	0.209462	-2.25409	0.0241904	0.200928	TBRG4	protein_coding	393.592	422.975	399.424	458.427	598.375	634.686	428	526	491	585	502	368
ENSG00000151292	170.815	0.670317	0.297397	2.25395	0.0241995	0.200928	CSNK1G3	protein_coding	209.67	194.601	226.964	181.804	89.3987	122.453	228	242	279	232	75	71
ENSG00000139725	113.087	-0.57574	0.255469	-2.25366	0.0242174	0.200928	RHOF	protein_coding	91.9606	91.6714	87.857	108.926	154.958	143.149	100	114	108	139	130	83
ENSG00000260563	18.2692	-1.12481	0.499348	-2.25256	0.0242871	0.201343	AC132872.1	lincRNA	10.1157	14.4744	9.76189	18.8073	35.7595	20.6963	11	18	12	24	30	12
ENSG00000146066	580.892	-0.592173	0.263025	-2.25139	0.0243607	0.201627	HIGD2A	protein_coding	455.205	422.171	510.872	473.317	820.084	803.705	495	525	628	604	688	466
ENSG00000160183	492.71	-0.440032	0.195449	-2.25139	0.0243608	0.201627	TMPRSS3	protein_coding	391.752	384.376	478.333	552.464	604.335	545.002	426	478	588	705	507	316
ENSG00000117751	499.549	-0.607127	0.26988	-2.24961	0.0244735	0.202396	PPP1R8	protein_coding	430.376	375.531	379.9	409.842	618.639	783.009	468	467	467	523	519	454
ENSG00000144711	205.792	-0.632641	0.281262	-2.2493	0.0244936	0.202399	IQSEC1	protein_coding	137.941	175.301	170.833	204.529	340.907	205.238	150	218	210	261	286	119
ENSG00000119688	54.2741	0.768068	0.341935	2.24624	0.0246887	0.203417	ABCD4	protein_coding	57.0156	85.2383	64.2658	46.2346	45.2953	27.595	62	106	79	59	38	16
ENSG00000071205	206.267	0.564357	0.251255	2.24616	0.0246941	0.203417	ARHGAP10	protein_coding	241.856	255.715	243.234	214.716	140.654	141.424	263	318	299	274	118	82
ENSG00000144840	162.537	-0.622469	0.277152	-2.24594	0.0247075	0.203417	RABL3	protein_coding	122.308	124.641	135.04	142.622	191.909	258.703	133	155	166	182	161	150
ENSG00000148690	307.931	0.742804	0.330733	2.24593	0.0247083	0.203417	FRA10AC1	protein_coding	386.235	348.994	423.829	354.987	148.998	184.542	420	434	521	453	125	107
ENSG00000235919	20.5793	-1.0667	0.474975	-2.24581	0.0247162	0.203417	ASH1L-AS1	antisense_RNA	10.1157	12.8662	16.2698	24.2927	20.2637	39.6678	11	16	20	31	17	23
ENSG00000119812	316.904	-0.483012	0.215183	-2.24466	0.0247899	0.203703	FAM98A	protein_coding	288.756	237.22	266.012	355.771	324.219	429.448	314	295	327	454	272	249
ENSG00000125753	164.33	0.568972	0.253479	2.24465	0.0247908	0.203703	VASP	protein_coding	183.921	211.487	196.051	165.347	123.966	105.206	200	263	241	211	104	61
ENSG00000155666	46.2003	-0.926315	0.41284	-2.24377	0.0248475	0.204005	KDM8	protein_coding	39.5431	20.1034	35.7936	40.7491	85.8227	55.19	43	25	44	52	72	32
ENSG00000198055	123.91	-0.670237	0.298804	-2.24306	0.0248928	0.204174	GRK6	protein_coding	77.2469	100.517	108.194	109.709	194.293	153.497	84	125	133	140	163	89
ENSG00000100138	2801.07	-0.844184	0.376451	-2.24248	0.0249304	0.204174	SNU13	protein_coding	2450.75	1802.87	1757.14	1884.65	2991.88	5919.13	2665	2242	2160	2405	2510	3432
ENSG00000133321	378.941	-0.490639	0.218799	-2.24242	0.0249341	0.204174	RARRES3	protein_coding	342.094	307.984	293.67	358.906	470.833	500.16	372	383	361	458	395	290
ENSG00000062194	603.315	0.518742	0.231376	2.24198	0.0249624	0.204174	GPBP1	protein_coding	758.675	668.236	706.924	619.073	390.97	476.014	825	831	869	790	328	276
ENSG00000226976	15.7577	1.48242	0.661233	2.2419	0.024968	0.204174	COX6A1P2	processed_pseudogene	26.6686	29.753	14.6428	16.4564	3.57595	3.44938	29	37	18	21	3	2
ENSG00000173611	41.3172	0.783425	0.349741	2.24001	0.0250901	0.205009	SCAI	protein_coding	57.0156	46.6398	54.5039	34.48	34.5675	20.6963	62	58	67	44	29	12
ENSG00000263465	279.733	-0.458524	0.204882	-2.23799	0.0252216	0.20592	SRSF8	protein_coding	215.188	250.89	240.793	305.618	362.363	303.545	234	312	296	390	304	176
ENSG00000106588	460.646	-0.863607	0.385973	-2.23748	0.0252549	0.206027	PSMA2	protein_coding	400.948	273.406	304.246	311.104	491.097	983.073	436	340	374	397	412	570
ENSG00000138399	298.628	-0.537937	0.240514	-2.23662	0.0253112	0.206148	FASTKD1	protein_coding	234.5	230.787	263.571	314.238	296.804	451.869	255	287	324	401	249	262
ENSG00000054148	107.767	1.01527	0.453971	2.23642	0.0253241	0.206148	PHPT1	protein_coding	149.896	164.848	120.397	109.709	81.0548	20.6963	163	205	148	140	68	12
ENSG00000254093	253.64	-0.630542	0.281954	-2.23633	0.0253303	0.206148	PINX1	protein_coding	194.037	201.034	200.119	202.178	327.795	396.678	211	250	246	258	275	230
ENSG00000146731	4317.16	-0.652189	0.291788	-2.23515	0.0254074	0.206612	CCT6A	protein_coding	3763.03	3227.8	3079.88	3643.13	4536.69	7652.44	4092	4014	3786	4649	3806	4437
ENSG00000163882	789.672	-0.674286	0.301773	-2.23442	0.0254557	0.206799	POLR2H	protein_coding	691.544	617.575	514.126	639.448	890.411	1384.93	752	768	632	816	747	803
ENSG00000086061	2587.37	0.433038	0.193824	2.23419	0.0254709	0.206799	DNAJA1	protein_coding	3221.38	2739.69	2957.04	2352.48	1851.15	2402.49	3503	3407	3635	3002	1553	1393
ENSG00000084774	286.364	-0.563874	0.252563	-2.23261	0.0255746	0.207437	CAD	protein_coding	195.876	264.56	231.845	267.22	417.194	341.488	213	329	285	341	350	198
ENSG00000083454	172.434	-0.603449	0.270317	-2.23238	0.0255899	0.207437	P2RX5	protein_coding	145.298	131.878	132.599	150.458	262.236	212.137	158	164	163	192	220	123
ENSG00000105355	754.3	-0.425979	0.190869	-2.23179	0.0256291	0.207482	PLIN3	protein_coding	623.493	632.854	674.384	770.315	991.73	833.025	678	787	829	983	832	483
ENSG00000176444	300.035	-0.526219	0.235795	-2.23168	0.0256361	0.207482	CLK2	protein_coding	219.786	228.374	289.603	321.291	425.538	315.618	239	284	356	410	357	183
ENSG00000216863	113.767	0.693374	0.310845	2.23061	0.0257072	0.207848	LY86-AS1	antisense_RNA	153.574	135.095	134.226	115.195	54.8312	89.6838	167	168	165	147	46	52
ENSG00000214135	35.8353	-1.0906	0.488974	-2.23038	0.025722	0.207848	AC132008.2	transcribed_unprocessed_pseudogene	13.7941	28.9488	25.2182	22.7255	69.135	55.19	15	36	31	29	58	32
ENSG00000189067	1708.5	-0.372058	0.16686	-2.22976	0.0257631	0.207916	LITAF	protein_coding	1402.4	1534.29	1531.8	1893.27	2064.51	1824.72	1525	1908	1883	2416	1732	1058
ENSG00000167799	154.743	0.686947	0.308117	2.2295	0.0257804	0.207916	NUDT8	protein_coding	164.61	213.096	197.678	151.242	131.118	70.7122	179	265	243	193	110	41
ENSG00000164070	357.769	0.618631	0.277495	2.22934	0.0257914	0.207916	HSPA4L	protein_coding	456.125	420.562	425.456	387.9	197.869	258.703	496	523	523	495	166	150
ENSG00000215319	38.1495	1.08769	0.488277	2.22761	0.0259066	0.208681	EIF5P1	processed_pseudogene	57.0156	51.4646	48.8095	43.1	9.53586	18.9716	62	64	60	55	8	11
ENSG00000163602	950.927	0.454716	0.204244	2.22634	0.0259914	0.209128	RYBP	protein_coding	1009.73	1101.66	1189.32	950.551	709.23	745.066	1098	1370	1462	1213	595	432
ENSG00000160087	330.086	-0.545513	0.245046	-2.22617	0.026003	0.209128	UBE2J2	protein_coding	240.937	234.807	329.464	352.637	470.833	351.837	262	292	405	450	395	204
ENSG00000161010	31.9659	-0.879035	0.394963	-2.22561	0.02604	0.20919	MRNIP	protein_coding	21.1509	21.7116	24.4047	30.5618	56.0232	37.9432	23	27	30	39	47	22
ENSG00000111537	101.913	-0.73041	0.328209	-2.22544	0.0260516	0.20919	IFNG	protein_coding	94.7195	77.1969	56.9444	106.575	100.127	175.918	103	96	70	136	84	102
ENSG00000131791	59.2621	0.695507	0.31275	2.22385	0.0261587	0.209883	PRKAB2	protein_coding	80.0058	69.9597	71.5872	51.72	51.2553	31.0444	87	87	88	66	43	18
ENSG00000134644	730.607	0.611164	0.274899	2.22323	0.0262001	0.209883	PUM1	protein_coding	908.571	880.527	863.114	819.684	437.458	474.289	988	1095	1061	1046	367	275
ENSG00000140307	1062.8	-0.618071	0.27808	-2.22264	0.0262401	0.209883	GTF2A2	protein_coding	903.053	800.918	809.424	890.995	1175.29	1797.13	982	996	995	1137	986	1042
ENSG00000113273	112.455	-0.673848	0.303211	-2.22237	0.0262583	0.209883	ARSB	protein_coding	68.9705	105.342	85.4166	113.627	182.373	119.004	75	131	105	145	153	69
ENSG00000213551	520.418	-0.489363	0.220201	-2.22235	0.0262599	0.209883	DNAJC9	protein_coding	463.482	405.284	428.71	478.018	683.006	664.005	504	504	527	610	573	385
ENSG00000115760	578.446	0.486315	0.218831	2.22233	0.026261	0.209883	BIRC6	protein_coding	686.946	678.69	661.368	589.295	392.162	462.217	747	844	813	752	329	268
ENSG00000076984	297.933	-0.560192	0.252235	-2.22091	0.026357	0.210485	MAP2K7	protein_coding	223.464	220.333	279.027	322.075	452.953	289.748	243	274	343	411	380	168
ENSG00000131848	40.715	-0.789767	0.355775	-2.21985	0.0264292	0.210898	ZSCAN5A	protein_coding	31.2666	28.9488	28.4722	36.8309	58.4071	60.3641	34	36	35	47	49	35
ENSG00000128815	136.853	-0.624117	0.281301	-2.21868	0.0265085	0.211307	WDFY4	protein_coding	104.835	102.125	115.516	123.031	216.941	158.671	114	127	142	157	182	92
ENSG00000141258	82.1252	-0.809704	0.365023	-2.21823	0.0265395	0.211307	SGSM2	protein_coding	44.1411	56.2894	78.0952	72.0946	148.998	93.1332	48	70	96	92	125	54
ENSG00000088179	75.15	0.652004	0.293953	2.21805	0.0265513	0.211307	PTPN4	protein_coding	93.7998	107.754	73.2142	56.4218	52.4472	67.2629	102	134	90	72	44	39
ENSG00000070413	170.223	-0.691475	0.311783	-2.21781	0.0265679	0.211307	DGCR2	protein_coding	100.237	133.486	156.19	150.458	286.076	194.89	109	166	192	192	240	113
ENSG00000176438	478.487	-0.491122	0.221468	-2.21758	0.0265837	0.211307	SYNE3	protein_coding	333.817	393.222	466.944	561.868	626.983	488.087	363	489	574	717	526	283
ENSG00000230457	28.3127	1.22271	0.551644	2.21648	0.0266583	0.211505	PA2G4P4	processed_pseudogene	41.3823	38.5985	40.6746	32.9127	5.95991	10.3481	45	48	50	42	5	6
ENSG00000028137	366.904	-0.561369	0.253274	-2.21645	0.0266606	0.211505	TNFRSF1B	protein_coding	269.445	320.046	298.551	321.291	547.12	444.97	293	398	367	410	459	258
ENSG00000136827	455.919	-0.574288	0.25912	-2.2163	0.0266707	0.211505	TOR1A	protein_coding	368.762	346.582	381.527	380.847	566.192	691.6	401	431	469	486	475	401
ENSG00000144895	434.17	0.521289	0.235314	2.21529	0.0267402	0.211892	EIF2A	protein_coding	549.925	507.409	478.333	413.76	265.812	389.78	598	631	588	528	223	226
ENSG00000104964	490.549	-0.457853	0.206758	-2.21444	0.0267982	0.212187	AES	protein_coding	371.521	379.552	488.095	524.253	590.031	589.844	404	472	600	669	495	342
ENSG00000101161	895.121	-0.379232	0.171297	-2.21389	0.0268363	0.212324	PRPF6	protein_coding	788.103	743.02	802.916	1030.48	936.898	1069.31	857	924	987	1315	786	620
ENSG00000213864	49.8859	1.17119	0.529279	2.21281	0.0269109	0.212611	EEF1B2P2	processed_pseudogene	91.041	59.506	58.5714	58.7728	10.7278	20.6963	99	74	72	75	9	12
ENSG00000099901	935.808	-0.545524	0.246536	-2.21276	0.0269141	0.212611	RANBP1	protein_coding	747.64	730.958	802.102	781.286	1211.05	1341.81	813	909	986	997	1016	778
ENSG00000111674	460.51	-0.570988	0.258193	-2.21148	0.0270025	0.212982	ENO2	protein_coding	317.264	332.912	460.436	428.649	661.55	562.249	345	414	566	547	555	326
ENSG00000077044	188.455	-0.637237	0.288196	-2.21112	0.0270274	0.212982	DGKD	protein_coding	124.147	160.023	157.817	172.4	311.107	205.238	135	199	194	220	261	119
ENSG00000198218	236.642	-0.659263	0.2982	-2.21081	0.0270493	0.212982	QRICH1	protein_coding	171.966	206.663	170.833	188.073	387.394	294.922	187	257	210	240	325	171
ENSG00000273344	29.956	-0.893001	0.403949	-2.21068	0.0270581	0.212982	PAXIP1-AS1	lincRNA	19.3117	16.0827	26.8452	32.9127	34.5675	50.016	21	20	33	42	29	29
ENSG00000078140	787.578	0.477559	0.216045	2.21046	0.0270732	0.212982	UBE2K	protein_coding	949.953	926.363	876.13	807.929	545.928	619.163	1033	1152	1077	1031	458	359
ENSG00000164062	236.267	-0.576334	0.260753	-2.21027	0.0270867	0.212982	APEH	protein_coding	167.368	191.384	208.254	208.447	292.036	350.112	182	238	256	266	245	203
ENSG00000108561	670.706	0.655235	0.29649	2.20998	0.0271068	0.212982	C1QBP	protein_coding	777.987	892.589	793.967	673.928	580.496	305.27	846	1110	976	860	487	177
ENSG00000198846	550.992	0.450625	0.203966	2.20932	0.0271523	0.213073	TOX	protein_coding	624.413	648.937	638.591	542.277	463.681	388.055	679	807	785	692	389	225
ENSG00000170293	297.689	-0.570526	0.258249	-2.20921	0.02716	0.213073	CMTM8	protein_coding	262.088	217.92	236.726	268.004	340.907	460.492	285	271	291	342	286	267
ENSG00000089916	309.195	0.615925	0.278875	2.20861	0.027202	0.213109	GPATCH2L	protein_coding	373.36	353.819	398.611	340.882	207.405	181.092	406	440	490	435	174	105
ENSG00000147601	183.823	0.786024	0.355901	2.20855	0.0272063	0.213109	TERF1	protein_coding	240.937	221.941	238.353	216.284	106.086	79.3357	262	276	293	276	89	46
ENSG00000008853	52.9962	-0.733271	0.332118	-2.20786	0.0272538	0.213318	RHOBTB2	protein_coding	34.0254	48.2481	36.6071	52.5037	81.0548	65.5382	37	60	45	67	68	38
ENSG00000135919	1655.68	-0.400314	0.181397	-2.20685	0.0273249	0.213576	SERPINE2	protein_coding	1291.13	1453.88	1537.5	1825.09	2077.63	1748.83	1404	1808	1890	2329	1743	1014
ENSG00000099341	683.508	-0.576647	0.261306	-2.20679	0.0273285	0.213576	PSMD8	protein_coding	599.583	504.192	540.158	578.324	812.932	1065.86	652	627	664	738	682	618
ENSG00000127314	1044.72	-0.586613	0.265917	-2.206	0.0273842	0.213848	RAP1B	protein_coding	911.33	759.907	832.201	988.166	1038.22	1738.49	991	945	1023	1261	871	1008
ENSG00000102738	199.64	0.780136	0.353722	2.20551	0.0274187	0.213879	MRPS31	protein_coding	287.837	233.199	237.539	218.635	77.4789	143.149	313	290	292	279	65	83
ENSG00000057757	411.313	0.451361	0.204686	2.20514	0.027444	0.213879	PITHD1	protein_coding	512.221	493.739	421.388	391.818	331.371	317.343	557	614	518	500	278	184
ENSG00000123136	558.287	-0.713652	0.323708	-2.20461	0.0274813	0.213879	DDX39A	protein_coding	485.552	426.191	355.496	386.333	785.517	910.636	528	530	437	493	659	528
ENSG00000061337	90.4514	-0.873694	0.396332	-2.20445	0.0274927	0.213879	LZTS1	protein_coding	40.4627	71.568	78.9086	69.7437	171.645	110.38	44	89	97	89	144	64
ENSG00000167283	6202.97	-0.86413	0.391994	-2.20445	0.0274928	0.213879	ATP5L	protein_coding	5544.31	3437.68	4213.07	4339.78	6033.82	13649.2	6029	4275	5179	5538	5062	7914
ENSG00000063177	6266.78	-0.564949	0.256384	-2.20353	0.0275577	0.214128	RPL18	protein_coding	5427.52	4885.92	4850.03	5060.73	8014.89	9361.61	5902	6076	5962	6458	6724	5428
ENSG00000177697	244.627	-0.527383	0.23935	-2.2034	0.0275666	0.214128	CD151	protein_coding	175.645	222.745	201.746	233.524	340.907	293.197	191	277	248	298	286	170
ENSG00000170266	477.183	-0.577525	0.262314	-2.20166	0.0276895	0.214919	GLB1	protein_coding	393.592	377.139	375.833	394.169	587.647	734.718	428	469	462	503	493	426
ENSG00000215788	133.528	-0.603042	0.274095	-2.20012	0.0277981	0.215464	TNFRSF25	protein_coding	102.996	106.95	107.381	120.68	206.213	156.947	112	133	132	154	173	91
ENSG00000146094	25.0748	-0.957306	0.435125	-2.20007	0.0278019	0.215464	DOK3	protein_coding	19.3117	16.0827	15.4563	22.7255	44.1034	32.7691	21	20	19	29	37	19
ENSG00000183337	400.57	0.535485	0.243455	2.19952	0.0278409	0.215573	BCOR	protein_coding	444.17	480.873	500.297	416.895	311.107	250.08	483	598	615	532	261	145
ENSG00000213619	880.975	-0.624582	0.283994	-2.19928	0.027858	0.215573	NDUFS3	protein_coding	731.087	632.854	713.432	794.608	873.723	1540.15	795	787	877	1014	733	893
ENSG00000144713	11403.8	-0.982428	0.446822	-2.1987	0.0278992	0.215729	RPL32	protein_coding	10389.7	6128.31	6473.76	7387.34	9743.27	28300.4	11298	7621	7958	9427	8174	16409
ENSG00000025772	565.582	-0.587633	0.267448	-2.19719	0.0280071	0.21626	TOMM34	protein_coding	450.607	439.058	464.503	445.106	812.932	781.284	490	546	571	568	682	453
ENSG00000260708	33.6043	-0.833835	0.379509	-2.19714	0.0280102	0.21626	AL118516.1	antisense_RNA	23.9098	22.5158	25.2182	30.5618	47.6793	51.7407	26	28	31	39	40	30
ENSG00000168404	78.3643	-0.588363	0.267861	-2.19653	0.0280543	0.216437	MLKL	protein_coding	63.4528	68.3514	55.3174	85.4164	94.1666	103.481	69	85	68	109	79	60
ENSG00000167778	67.6601	-0.6343	0.288842	-2.19601	0.0280913	0.216559	SPRYD3	protein_coding	49.6587	56.2894	52.0634	66.6091	88.2067	93.1332	54	70	64	85	74	54
ENSG00000111911	142.461	0.48719	0.221885	2.19568	0.0281146	0.216576	HINT3	protein_coding	167.368	175.301	156.19	115.195	125.158	115.554	182	218	192	147	105	67
ENSG00000125166	1309.77	-0.509481	0.232096	-2.19513	0.0281546	0.216619	GOT2	protein_coding	1029.96	1170.02	1040.46	1137.06	1677.12	1804.02	1120	1455	1279	1451	1407	1046
ENSG00000204257	484.035	-0.793838	0.361655	-2.19501	0.0281626	0.216619	HLA-DMA	protein_coding	371.521	341.757	347.361	289.162	662.742	891.664	404	425	427	369	556	517
ENSG00000160691	114.592	-0.593107	0.270264	-2.19455	0.0281961	0.216714	SHC1	protein_coding	91.041	90.8672	91.111	103.44	164.494	146.599	99	113	112	132	138	85
ENSG00000137074	274.919	-0.703876	0.321126	-2.1919	0.0283868	0.218016	APTX	protein_coding	233.58	219.529	172.46	217.851	311.107	494.986	254	273	212	278	261	287
ENSG00000170946	53.2625	0.811392	0.370493	2.19003	0.0285219	0.218788	DNAJC24	protein_coding	86.443	64.3308	52.0634	39.9655	25.0316	51.7407	94	80	64	51	21	30
ENSG00000130522	176.776	-0.548964	0.250678	-2.18992	0.0285301	0.218788	JUND	protein_coding	132.423	150.373	148.055	188.073	265.812	175.918	144	187	182	240	223	102
ENSG00000134108	557.725	0.483956	0.22105	2.18935	0.0285717	0.218875	ARL8B	protein_coding	616.136	668.236	669.503	578.324	408.85	405.302	670	831	823	738	343	235
ENSG00000100364	116.178	-0.578252	0.264142	-2.18917	0.0285842	0.218875	KIAA0930	protein_coding	85.5234	86.8465	105.754	112.06	143.038	163.845	93	108	130	143	120	95
ENSG00000126391	332.068	-0.744182	0.34018	-2.18761	0.028698	0.21956	FRMD8	protein_coding	186.68	246.869	310.754	271.922	617.447	358.735	203	307	382	347	518	208
ENSG00000171453	169.233	-0.582894	0.266501	-2.18722	0.0287268	0.21956	POLR1C	protein_coding	150.815	123.033	130.972	152.026	205.021	253.529	164	153	161	194	172	147
ENSG00000165516	232.889	-0.631865	0.288911	-2.18706	0.0287381	0.21956	KLHDC2	protein_coding	187.6	168.868	189.543	188.856	281.308	381.156	204	210	233	241	236	221
ENSG00000049089	62.0531	-0.728091	0.333004	-2.18643	0.028784	0.219682	COL9A2	protein_coding	44.1411	45.8357	49.623	54.8546	103.702	74.1616	48	57	61	70	87	43
ENSG00000185049	138.945	-0.667297	0.305236	-2.18617	0.0288033	0.219682	NELFA	protein_coding	101.157	100.517	120.397	131.651	241.972	137.975	110	125	148	168	203	80
ENSG00000007376	184.649	-0.601312	0.275079	-2.18596	0.0288185	0.219682	RPUSD1	protein_coding	143.459	150.373	146.428	182.587	303.956	181.092	156	187	180	233	255	105
ENSG00000100911	1003.77	-0.530578	0.242827	-2.185	0.0288888	0.220054	PSME2	protein_coding	929.722	753.474	778.511	972.493	1046.56	1541.87	1011	937	957	1241	878	894
ENSG00000106009	95.3693	-0.58497	0.267785	-2.18447	0.0289274	0.220184	BRAT1	protein_coding	69.8901	82.8259	75.6547	96.3873	137.078	110.38	76	103	93	123	115	64
ENSG00000166224	314.697	-0.615793	0.282146	-2.18253	0.0290704	0.221108	SGPL1	protein_coding	196.796	242.849	305.059	282.893	486.329	374.258	214	302	375	361	408	217
ENSG00000005194	270.604	-0.620702	0.284513	-2.18163	0.0291369	0.221449	CIAPIN1	protein_coding	219.786	184.147	235.099	226.471	433.882	324.242	239	229	289	289	364	188
ENSG00000218902	17.7432	1.36098	0.62431	2.17998	0.0292592	0.222214	PTMAP3	processed_pseudogene	30.347	19.2992	28.4722	19.5909	3.57595	5.17407	33	24	35	25	3	3
ENSG00000124193	1150.98	-0.38997	0.178956	-2.17915	0.0293208	0.222436	SRSF6	protein_coding	976.622	1006.78	1003.85	1145.68	1355.28	1417.69	1062	1252	1234	1462	1137	822
ENSG00000168259	969.948	0.708152	0.325009	2.17887	0.0293412	0.222436	DNAJC7	protein_coding	1317.8	1060.65	1234.07	1128.44	461.297	617.439	1433	1319	1517	1440	387	358
ENSG00000095564	204.224	0.584799	0.268424	2.17864	0.0293585	0.222436	BTAF1	protein_coding	236.339	265.364	235.912	218.635	131.118	137.975	257	330	290	279	110	80
ENSG00000141503	15.8046	-1.29962	0.596593	-2.17841	0.0293755	0.222436	MINK1	protein_coding	10.1157	4.02067	13.0159	12.5382	30.9915	24.1456	11	5	16	16	26	14
ENSG00000237729	172.547	-2.25122	1.0344	-2.17636	0.0295287	0.223431	AC002075.2	processed_pseudogene	92.8802	32.9695	53.6904	60.34	122.774	672.629	101	41	66	77	103	390
ENSG00000211459	18547.9	0.76163	0.35023	2.17466	0.0296558	0.224134	MT-RNR1	Mt_rRNA	31863.4	19144	18991.8	16561.4	7398.64	17328	34649	23807	23346	21134	6207	10047
ENSG00000184178	181.397	-0.610663	0.280825	-2.17453	0.0296654	0.224134	SCFD2	protein_coding	156.333	143.94	128.532	166.915	194.293	298.371	170	179	158	213	163	173
ENSG00000157741	118.389	0.813755	0.374349	2.17379	0.0297211	0.224389	UBN2	protein_coding	156.333	141.528	157.817	140.271	64.3671	50.016	170	176	194	179	54	29
ENSG00000160712	130.987	-0.61091	0.28129	-2.17181	0.0298697	0.225128	IL6R	protein_coding	74.4881	124.641	112.262	167.698	174.029	132.801	81	155	138	214	146	77
ENSG00000134744	389.075	0.781851	0.360071	2.17138	0.0299026	0.225128	ZCCHC11	protein_coding	475.436	500.172	503.551	474.884	206.213	174.194	517	622	619	606	173	101
ENSG00000154451	721.143	0.38412	0.176907	2.1713	0.0299082	0.225128	GBP5	protein_coding	850.636	836.3	762.241	633.178	580.496	664.005	925	1040	937	808	487	385
ENSG00000144231	272.168	-0.418891	0.192927	-2.17124	0.0299132	0.225128	POLR2D	protein_coding	231.741	246.869	219.643	304.835	303.956	325.966	252	307	270	389	255	189
ENSG00000135968	529.815	0.959215	0.441825	2.17103	0.029929	0.225128	GCC2	protein_coding	671.313	666.628	763.868	682.548	166.878	227.659	730	829	939	871	140	132
ENSG00000130165	140.748	-0.67732	0.312127	-2.17002	0.0300056	0.225538	ELOF1	protein_coding	106.674	111.775	104.94	105.007	207.405	208.687	116	139	129	134	174	121
ENSG00000179886	38.2392	-0.745329	0.343573	-2.16934	0.0300566	0.225756	TIGD5	protein_coding	27.5882	29.753	27.6587	39.1818	50.0633	55.19	30	37	34	50	42	32
ENSG00000102445	334.693	-0.561734	0.259042	-2.16851	0.0301198	0.225986	RUBCNL	protein_coding	214.268	281.447	316.448	438.837	455.337	301.821	233	350	389	560	382	175
ENSG00000198089	34.8547	-0.966749	0.445844	-2.16836	0.0301314	0.225986	SFI1	protein_coding	26.6686	23.3199	20.3373	24.2927	67.943	46.5666	29	29	25	31	57	27
ENSG00000165030	571.832	0.389524	0.179676	2.16793	0.0301641	0.226065	NFIL3	protein_coding	600.503	657.782	688.214	523.469	481.561	479.464	653	818	846	668	404	278
ENSG00000111641	317.544	-0.516379	0.238272	-2.16718	0.0302214	0.226186	NOP2	protein_coding	253.811	268.581	260.317	284.46	451.761	386.33	276	334	320	363	379	224
ENSG00000198331	174.19	-0.713978	0.329498	-2.16687	0.030245	0.226186	HYLS1	protein_coding	141.619	116.6	135.853	163.78	156.15	331.14	154	145	167	209	131	192
ENSG00000114956	541.615	-0.564766	0.26064	-2.16685	0.0302466	0.226186	DGUOK	protein_coding	459.803	418.954	430.337	435.702	758.101	746.79	500	521	529	556	636	433
ENSG00000133398	491.109	0.432235	0.199562	2.16592	0.0303172	0.226548	MED10	protein_coding	575.674	516.254	601.983	474.884	374.283	403.577	626	642	740	606	314	234
ENSG00000187601	23.9431	-0.891114	0.41153	-2.16537	0.0303595	0.226699	MAGEH1	protein_coding	18.3921	18.4951	13.8293	33.6964	33.3755	25.8703	20	23	17	43	28	15
ENSG00000183077	307.428	-0.551567	0.25486	-2.16419	0.0304494	0.226989	AFMID	protein_coding	261.168	250.086	235.099	258.6	413.618	425.998	284	311	289	330	347	247
ENSG00000157911	76.6666	-0.626487	0.289507	-2.16398	0.0304658	0.226989	PEX10	protein_coding	67.1313	55.4853	57.7579	74.4455	112.046	93.1332	73	69	71	95	94	54
ENSG00000105711	16.3573	-1.27499	0.589234	-2.1638	0.0304794	0.226989	SCN1B	protein_coding	5.51764	7.23721	15.4563	12.5382	29.7996	27.595	6	9	19	16	25	16
ENSG00000277161	130.361	-0.59135	0.273312	-2.16364	0.0304916	0.226989	PIGW	protein_coding	78.1665	106.95	126.905	150.458	179.989	139.7	85	133	156	192	151	81
ENSG00000197461	1077.03	-0.395222	0.182684	-2.16342	0.0305092	0.226989	PDGFA	protein_coding	823.048	926.363	1042.08	1253.04	1239.66	1177.96	895	1152	1281	1599	1040	683
ENSG00000129473	32.3869	-0.832936	0.38511	-2.16285	0.0305527	0.227147	BCL2L2	protein_coding	18.3921	29.753	21.1508	33.6964	46.4873	44.8419	20	37	26	43	39	26
ENSG00000184481	23.0202	-0.944508	0.437	-2.16135	0.0306687	0.227717	FOXO4	protein_coding	11.9549	13.6703	21.1508	25.86	30.9915	34.4938	13	17	26	33	26	20
ENSG00000262814	126.754	-0.731744	0.33857	-2.16128	0.030674	0.227717	MRPL12	protein_coding	103.916	79.6093	100.873	90.9019	179.989	205.238	113	99	124	116	151	119
ENSG00000100412	404.309	-0.60101	0.278217	-2.16022	0.0307554	0.227722	ACO2	protein_coding	289.676	357.84	315.635	346.367	662.742	453.593	315	445	388	442	556	263
ENSG00000131871	611.271	0.503669	0.23316	2.16019	0.0307581	0.227722	SELENOS	protein_coding	716.373	759.103	678.452	609.669	528.048	375.982	779	944	834	778	443	218
ENSG00000065243	156.029	0.806661	0.373424	2.16017	0.0307593	0.227722	PKN2	protein_coding	193.117	216.312	188.73	187.289	67.943	82.7851	210	269	232	239	57	48
ENSG00000077713	126.03	-0.56033	0.259404	-2.16007	0.0307676	0.227722	SLC25A43	protein_coding	102.996	94.0838	107.381	116.762	172.837	162.121	112	117	132	149	145	94
ENSG00000158050	33.3291	-0.86578	0.400856	-2.15983	0.0307859	0.227722	DUSP2	protein_coding	20.2313	23.3199	26.8452	29.7782	58.4071	41.3925	22	29	33	38	49	24
ENSG00000176595	351.359	-0.463826	0.214874	-2.1586	0.0308815	0.228074	KBTBD11	protein_coding	259.329	314.417	310.754	344.017	439.842	439.796	282	391	382	439	369	255
ENSG00000270916	78.9389	-0.973443	0.451002	-2.1584	0.0308967	0.228074	RPL12P50	processed_pseudogene	67.1313	44.2274	47.1825	49.3691	84.6308	181.092	73	55	58	63	71	105
ENSG00000154727	146.651	0.499644	0.231508	2.15822	0.0309109	0.228074	GABPA	protein_coding	171.047	185.755	157.817	108.142	134.694	122.453	186	231	194	138	113	71
ENSG00000151702	345.772	-0.481045	0.222912	-2.15801	0.0309272	0.228074	FLI1	protein_coding	268.525	288.684	306.686	355.771	359.979	494.986	292	359	377	454	302	287
ENSG00000049449	71.7265	0.695533	0.3224	2.15736	0.0309775	0.228074	RCN1	protein_coding	78.1665	101.321	88.6705	73.6619	48.8713	39.6678	85	126	109	94	41	23
ENSG00000213024	1655.27	-0.475695	0.220524	-2.15711	0.0309969	0.228074	NUP62	protein_coding	1302.16	1446.64	1404.9	1550.03	2391.12	1836.79	1416	1799	1727	1978	2006	1065
ENSG00000074356	394.2	0.513375	0.238028	2.15678	0.0310224	0.228074	NCBP3	protein_coding	413.823	465.594	514.126	404.357	305.148	262.153	450	579	632	516	256	152
ENSG00000161021	364.391	-0.546051	0.253186	-2.15672	0.0310275	0.228074	MAML1	protein_coding	273.123	294.313	320.516	328.344	557.848	412.201	297	366	394	419	468	239
ENSG00000092330	226.931	-0.494203	0.229164	-2.15655	0.031041	0.228074	TINF2	protein_coding	175.645	191.384	196.865	213.933	299.188	284.574	191	238	242	273	251	165
ENSG00000179933	440.418	-0.669948	0.310686	-2.15635	0.0310564	0.228074	C14orf119	protein_coding	394.511	325.675	297.738	376.146	448.185	800.256	429	405	366	480	376	464
ENSG00000181222	573.836	-0.581273	0.269689	-2.15534	0.0311349	0.228367	POLR2A	protein_coding	440.491	484.089	454.742	540.709	960.738	562.249	479	602	559	690	806	326
ENSG00000108622	27.1734	0.863045	0.400435	2.15527	0.031141	0.228367	ICAM2	protein_coding	34.0254	36.1861	35.7936	24.2927	15.4958	17.2469	37	45	44	31	13	10
ENSG00000148158	28.2876	0.852062	0.395442	2.15471	0.0311846	0.228418	SNX30	protein_coding	37.7039	31.3613	39.8611	21.1582	15.4958	24.1456	41	39	49	27	13	14
ENSG00000137941	34.4134	0.799102	0.37088	2.15461	0.0311926	0.228418	TTLL7	protein_coding	47.8195	43.4233	40.6746	31.3455	19.0717	24.1456	52	54	50	40	16	14
ENSG00000116128	36.0107	-0.806438	0.374344	-2.15427	0.031219	0.228448	BCL9	protein_coding	25.749	19.2992	33.3531	39.1818	53.6392	44.8419	28	24	41	50	45	26
ENSG00000187735	436.681	0.433742	0.201377	2.15388	0.0312494	0.228507	TCEA1	protein_coding	489.231	551.636	463.69	329.911	414.81	370.808	532	686	570	421	348	215
ENSG00000198677	380.21	0.59415	0.276035	2.15244	0.0313624	0.229101	TTC37	protein_coding	502.105	443.882	427.896	402.789	206.213	298.371	546	552	526	514	173	173
ENSG00000111786	634.439	-0.606808	0.281973	-2.15201	0.0313969	0.229101	SRSF9	protein_coding	510.382	508.213	488.908	481.937	989.346	827.851	555	632	601	615	830	480
ENSG00000173020	357.582	-0.526576	0.244692	-2.15199	0.0313979	0.229101	GRK2	protein_coding	263.927	279.035	336.785	399.655	528.048	338.039	287	347	414	510	443	196
ENSG00000126106	76.6351	-0.657887	0.305964	-2.15021	0.0315388	0.229966	TMEM53	protein_coding	57.9352	56.2894	62.6388	67.3928	96.5506	119.004	63	70	77	86	81	69
ENSG00000183597	60.3748	-0.760241	0.353891	-2.14823	0.0316953	0.230898	TANGO2	protein_coding	46.8999	36.9902	49.623	47.8018	92.9746	87.9591	51	46	61	61	78	51
ENSG00000198911	217.018	-0.627016	0.291942	-2.14774	0.0317345	0.230898	SREBF2	protein_coding	132.423	191.384	187.103	191.991	345.675	253.529	144	238	230	245	290	147
ENSG00000204977	173.989	-0.636865	0.296561	-2.1475	0.0317531	0.230898	TRIM13	protein_coding	162.77	115.795	128.532	173.184	170.454	293.197	177	144	158	221	143	170
ENSG00000156983	178.114	-0.597367	0.278174	-2.14746	0.0317569	0.230898	BRPF1	protein_coding	142.539	137.507	143.988	146.54	267.004	231.108	155	171	177	187	224	134
ENSG00000266472	978.36	-0.897691	0.418182	-2.14665	0.0318212	0.231153	MRPS21	protein_coding	919.606	550.832	578.392	680.197	890.411	2250.72	1000	685	711	868	747	1305
ENSG00000115568	102.859	-0.637909	0.297199	-2.1464	0.0318409	0.231153	ZNF142	protein_coding	74.4881	81.2176	85.4166	96.3873	169.262	110.38	81	101	105	123	142	64
ENSG00000105514	90.1948	-0.61714	0.287563	-2.1461	0.031865	0.231153	RAB3D	protein_coding	67.1313	61.1142	85.4166	97.9546	134.694	94.8579	73	76	105	125	113	55
ENSG00000161996	76.9771	-0.727155	0.338861	-2.14588	0.0318824	0.231153	WDR90	protein_coding	49.6587	63.5266	60.1983	65.8255	134.694	87.9591	54	79	74	84	113	51
ENSG00000241741	17.0419	1.22378	0.570435	2.14535	0.0319252	0.231299	RPL7AP30	processed_pseudogene	29.4274	22.5158	21.1508	18.0236	5.95991	5.17407	32	28	26	23	5	3
ENSG00000065970	122.185	-0.717503	0.334537	-2.14476	0.0319718	0.231365	FOXJ2	protein_coding	74.4881	89.2589	112.262	93.2528	193.101	170.744	81	111	138	119	162	99
ENSG00000174238	917.201	-0.546796	0.254956	-2.14467	0.0319794	0.231365	PITPNA	protein_coding	649.242	724.525	862.301	883.942	1436.34	946.854	706	901	1060	1128	1205	549
ENSG00000272821	48.3316	-0.963846	0.449528	-2.14413	0.0320226	0.231514	U62317.3	antisense_RNA	28.5078	29.753	39.8611	36.8309	108.47	46.5666	31	37	49	47	91	27
ENSG00000144118	543.857	0.518289	0.241787	2.14358	0.0320666	0.231668	RALB	protein_coding	677.75	658.586	587.341	572.838	349.251	417.375	737	819	722	731	293	242
ENSG00000136710	302.573	-0.643387	0.300297	-2.1425	0.032153	0.232128	CCDC115	protein_coding	205.072	218.725	283.095	232.74	429.114	446.694	223	272	348	297	360	259
ENSG00000242971	14.0838	1.42697	0.666359	2.14144	0.0322389	0.232584	RN7SL233P	misc_RNA	19.3117	20.9075	22.7778	15.6727	2.38397	3.44938	21	26	28	20	2	2
ENSG00000129925	186.257	-0.526847	0.246108	-2.14071	0.0322972	0.232773	TMEM8A	protein_coding	138.861	138.311	180.595	197.476	262.236	200.064	151	172	222	252	220	116
ENSG00000108639	833.381	-0.400419	0.187064	-2.14055	0.0323106	0.232773	SYNGR2	protein_coding	673.152	706.834	774.444	845.544	1046.56	953.753	732	879	952	1079	878	553
ENSG00000176619	397.607	-0.53524	0.250101	-2.14009	0.0323473	0.232874	LMNB2	protein_coding	279.56	324.066	370.952	439.62	597.183	374.258	304	403	456	561	501	217
ENSG00000184857	67.1643	-0.626077	0.292592	-2.13976	0.0323741	0.232902	TMEM186	protein_coding	46.8999	53.877	58.5714	97.171	77.4789	68.9876	51	67	72	124	65	40
ENSG00000104237	62.6518	0.851655	0.398535	2.13696	0.032601	0.234311	RP1	protein_coding	88.2822	88.4548	66.7063	68.96	23.8397	39.6678	96	110	82	88	20	23
ENSG00000108774	733.475	-0.371312	0.173772	-2.13678	0.0326157	0.234311	RAB5C	protein_coding	639.126	656.174	623.948	807.929	897.563	776.11	695	816	767	1031	753	450
ENSG00000255987	23.1643	0.977753	0.45771	2.13618	0.0326645	0.234428	TOMM20P2	processed_pseudogene	24.8294	33.7737	34.1666	21.1582	9.53586	15.5222	27	42	42	27	8	9
ENSG00000136040	119.024	-0.659327	0.308671	-2.13602	0.0326779	0.234428	PLXNC1	protein_coding	86.443	89.2589	99.2459	108.926	121.582	208.687	94	111	122	139	102	121
ENSG00000128274	39.5489	-0.789249	0.369622	-2.13529	0.0327377	0.234458	A4GALT	protein_coding	21.1509	25.7323	39.8611	46.2346	56.0232	48.2913	23	32	49	59	47	28
ENSG00000113070	69.9315	-0.665155	0.311518	-2.13521	0.032744	0.234458	HBEGF	protein_coding	43.2215	60.3101	58.5714	73.6619	109.662	74.1616	47	75	72	94	92	43
ENSG00000176890	1161.63	-0.415605	0.194686	-2.13474	0.0327819	0.234458	TYMS	protein_coding	988.577	964.962	1030.69	1108.85	1377.93	1498.75	1075	1200	1267	1415	1156	869
ENSG00000283103	95.378	-0.807497	0.378305	-2.13451	0.0328007	0.234458	AC010642.2	antisense_RNA	83.6842	63.5266	59.3849	69.7437	109.662	186.266	91	79	73	89	92	108
ENSG00000130520	437.062	-0.462987	0.216924	-2.13432	0.0328163	0.234458	LSM4	protein_coding	343.013	377.139	380.714	405.14	566.192	550.176	373	469	468	517	475	319
ENSG00000128340	1831.32	-0.49995	0.234247	-2.13428	0.0328196	0.234458	RAC2	protein_coding	1373.89	1570.48	1605.83	1619.78	2656.93	2161.04	1494	1953	1974	2067	2229	1253
ENSG00000143379	187.702	-0.720676	0.33787	-2.133	0.0329251	0.235007	SETDB1	protein_coding	125.066	134.29	165.139	137.92	336.139	227.659	136	167	203	176	282	132
ENSG00000003756	351.745	0.619287	0.290365	2.13279	0.0329423	0.235007	RBM5	protein_coding	393.592	447.903	440.099	385.549	262.236	181.092	428	557	541	492	220	105
ENSG00000173786	613.112	-0.479625	0.224948	-2.13216	0.0329934	0.2351	CNP	protein_coding	467.16	521.079	547.48	587.728	880.875	674.353	508	648	673	750	739	391
ENSG00000133816	114.372	-0.583957	0.273893	-2.13207	0.0330014	0.2351	MICAL2	protein_coding	80.9254	97.3003	96.8054	128.516	174.029	108.655	88	121	119	164	146	63
ENSG00000101665	65.3408	0.599437	0.28127	2.13118	0.033074	0.235454	SMAD7	protein_coding	74.4881	84.4341	78.0952	57.2055	51.2553	46.5666	81	105	96	73	43	27
ENSG00000131043	311.186	-0.573744	0.269285	-2.13062	0.0331203	0.235532	AAR2	protein_coding	288.756	235.611	224.524	258.6	426.73	432.897	314	293	276	330	358	251
ENSG00000110172	587.251	0.653205	0.306635	2.13024	0.033152	0.235532	CHORDC1	protein_coding	835.003	614.359	703.67	507.797	269.388	593.293	908	764	865	648	226	344
ENSG00000104814	324.605	-0.613839	0.288165	-2.13016	0.0331584	0.235532	MAP4K1	protein_coding	210.59	269.385	288.789	272.706	523.28	382.881	229	335	355	348	439	222
ENSG00000233461	160.985	-0.951926	0.446972	-2.12972	0.0331945	0.235532	AL445524.1	antisense_RNA	121.388	104.538	101.686	100.306	143.038	394.954	132	130	125	128	120	229
ENSG00000009413	396.413	0.812717	0.381619	2.12966	0.0332001	0.235532	REV3L	protein_coding	514.98	476.852	526.329	489.773	154.958	215.586	560	593	647	625	130	125
ENSG00000096996	81.4869	-0.882718	0.414586	-2.12915	0.0332415	0.235662	IL12RB1	protein_coding	50.5783	53.0729	67.5198	49.3691	159.726	108.655	55	66	83	63	134	63
ENSG00000103657	210.381	0.726647	0.341335	2.12884	0.0332675	0.235683	HERC1	protein_coding	216.107	269.385	304.246	238.226	139.462	94.8579	235	335	374	304	117	55
ENSG00000170836	127.52	0.504722	0.237155	2.12824	0.0333173	0.235761	PPM1D	protein_coding	146.217	155.198	148.055	102.656	121.582	91.4085	159	193	182	131	102	53
ENSG00000240682	427.942	-0.527857	0.248036	-2.12815	0.0333245	0.235761	ISY1	protein_coding	331.978	340.953	376.646	362.04	566.192	589.844	361	424	463	462	475	342
ENSG00000170265	172.865	-0.545968	0.256595	-2.12774	0.0333583	0.235836	ZNF282	protein_coding	137.021	128.662	156.19	181.804	261.044	172.469	149	160	192	232	219	100
ENSG00000244313	568.065	-0.90615	0.425973	-2.12725	0.0333997	0.235966	AC024293.1	processed_pseudogene	487.391	365.077	331.904	406.707	456.529	1360.78	530	454	408	519	383	789
ENSG00000084090	1200.88	-0.402642	0.18941	-2.12577	0.0335222	0.236334	STARD7	protein_coding	986.738	1016.43	1098.21	1165.27	1470.91	1467.71	1073	1264	1350	1487	1234	851
ENSG00000181104	1086.11	-0.3422	0.160994	-2.12554	0.0335414	0.236334	F2R	protein_coding	973.863	973.003	927.38	1246.77	1203.9	1191.76	1059	1210	1140	1591	1010	691
ENSG00000055950	491.861	-0.491823	0.23145	-2.12496	0.0335895	0.236334	MRPL43	protein_coding	432.215	405.284	387.222	432.567	643.671	650.208	470	504	476	552	540	377
ENSG00000124145	56.1524	-0.77164	0.363156	-2.12482	0.033602	0.236334	SDC4	protein_coding	30.347	41.0109	52.0634	47.8018	84.6308	81.0604	33	51	64	61	71	47
ENSG00000220848	76.1508	-1.12976	0.531727	-2.12471	0.0336112	0.236334	RPS18P9	processed_pseudogene	58.8548	36.9902	46.369	32.9127	83.4388	198.339	64	46	57	42	70	115
ENSG00000125875	155.763	-0.607073	0.285731	-2.12463	0.0336173	0.236334	TBC1D20	protein_coding	120.468	115.795	132.599	126.166	220.517	219.035	131	144	163	161	185	127
ENSG00000143947	16183.2	-0.892903	0.420289	-2.1245	0.0336284	0.236334	RPS27A	protein_coding	15340	8662.94	9983.16	11759.3	13712.6	37641.3	16681	10773	12272	15006	11504	21825
ENSG00000171307	198.923	-0.488282	0.229879	-2.12409	0.0336627	0.236334	ZDHHC16	protein_coding	161.851	177.714	156.19	192.775	267.004	238.007	176	221	192	246	224	138
ENSG00000232387	23.5266	1.25869	0.592689	2.1237	0.0336954	0.236334	SKA2P1	processed_pseudogene	42.3019	24.124	34.9801	27.4273	7.1519	5.17407	46	30	43	35	6	3
ENSG00000276814	17.1905	-1.15831	0.545478	-2.12348	0.0337136	0.236334	AC004801.6	lincRNA	4.59803	12.062	14.6428	18.8073	20.2637	32.7691	5	15	18	24	17	19
ENSG00000178573	25.1748	0.929731	0.437893	2.12319	0.0337376	0.236334	MAF	protein_coding	23.9098	37.7943	38.2341	21.1582	17.8797	12.0728	26	47	47	27	15	7
ENSG00000204650	90.5838	-0.607266	0.286018	-2.12317	0.0337395	0.236334	LINC02210	transcribed_unitary_pseudogene	80.9254	74.7845	58.5714	94.0364	98.9346	136.25	88	93	72	120	83	79
ENSG00000139626	175.563	-0.572041	0.269448	-2.12301	0.0337534	0.236334	ITGB7	protein_coding	141.619	142.332	138.293	147.324	252.7	231.108	154	177	170	188	212	134
ENSG00000136848	154.295	-0.590209	0.27804	-2.12274	0.0337752	0.236334	DAB2IP	protein_coding	92.8802	136.703	139.92	169.266	230.053	156.947	101	170	172	216	193	91
ENSG00000178149	112.402	-0.51663	0.243422	-2.12236	0.0338074	0.236398	DALRD3	protein_coding	87.3626	95.692	93.5515	114.411	145.422	137.975	95	119	115	146	122	80
ENSG00000086712	268.506	0.706968	0.333276	2.12127	0.0338994	0.236756	TXLNG	protein_coding	297.952	336.932	366.885	317.373	141.846	150.048	324	419	451	405	119	87
ENSG00000083807	146.858	-0.772094	0.364096	-2.12058	0.0339574	0.236756	SLC27A5	protein_coding	129.664	98.1044	95.992	115.195	148.998	293.197	141	122	118	147	125	170
ENSG00000134748	1012.11	-0.405713	0.191334	-2.12044	0.0339689	0.236756	PRPF38A	protein_coding	890.179	800.918	919.245	1047.72	1088.28	1326.29	968	996	1130	1337	913	769
ENSG00000165813	344.395	0.818078	0.385833	2.12029	0.0339817	0.236756	CCDC186	protein_coding	436.813	397.243	487.281	431	150.19	163.845	475	494	599	550	126	95
ENSG00000240409	103.797	1.06002	0.49995	2.12025	0.0339851	0.236756	MTATP8P1	unprocessed_pseudogene	132.423	103.733	187.103	131.651	33.3755	34.4938	144	129	230	168	28	20
ENSG00000182459	1008.27	0.512639	0.241806	2.12004	0.0340025	0.236756	TEX19	protein_coding	1173.42	1217.46	1164.11	605.751	1048.94	839.924	1276	1514	1431	773	880	487
ENSG00000276533	17.8942	-1.00816	0.475586	-2.11983	0.0340207	0.236756	AC018926.2	sense_intronic	11.9549	12.8662	10.5754	18.0236	29.7996	24.1456	13	16	13	23	25	14
ENSG00000154370	482.999	-0.605592	0.285811	-2.11885	0.034103	0.237058	TRIM11	protein_coding	344.852	367.49	436.031	394.169	791.476	563.973	375	457	536	503	664	327
ENSG00000028203	264.598	0.606507	0.286255	2.11876	0.0341104	0.237058	VEZT	protein_coding	344.852	310.396	304.246	276.624	135.886	215.586	375	386	374	353	114	125
ENSG00000244045	218.737	-0.52713	0.248928	-2.1176	0.0342087	0.237448	TMEM199	protein_coding	189.439	165.652	180.595	202.178	250.316	324.242	206	206	222	258	210	188
ENSG00000071462	292.971	0.492791	0.232739	2.11735	0.0342297	0.237448	BUD23	protein_coding	320.023	394.026	315.635	270.355	264.62	193.165	348	490	388	345	222	112
ENSG00000131669	190.893	-0.799611	0.37766	-2.11728	0.0342361	0.237448	NINJ1	protein_coding	141.619	116.6	158.631	113.627	333.755	281.124	154	145	195	145	280	163
ENSG00000146063	75.4794	-0.616508	0.291278	-2.11656	0.0342971	0.23771	TRIM41	protein_coding	47.8195	60.3101	70.7737	88.5509	106.086	79.3357	52	75	87	113	89	46
ENSG00000166024	68.0804	0.652186	0.308195	2.11615	0.0343321	0.237791	R3HCC1L	protein_coding	92.8802	82.8259	75.6547	68.1764	44.1034	44.8419	101	103	93	87	37	26
ENSG00000136051	223.612	0.582275	0.275287	2.11516	0.0344166	0.237955	WASHC4	protein_coding	272.203	274.21	260.317	244.495	133.502	156.947	296	341	320	312	112	91
ENSG00000116679	579.458	-0.372051	0.17591	-2.11501	0.0344293	0.237955	IVNS1ABP	protein_coding	498.427	517.863	497.857	607.318	656.782	698.499	542	644	612	775	551	405
ENSG00000143258	40.3896	-0.812169	0.38406	-2.11469	0.0344564	0.237955	USP21	protein_coding	26.6686	24.9282	35.7936	35.2637	67.943	51.7407	29	31	44	45	57	30
ENSG00000175581	483.889	-0.748379	0.353915	-2.11457	0.0344662	0.237955	MRPL48	protein_coding	452.446	317.633	311.567	374.578	489.905	957.202	492	395	383	478	411	555
ENSG00000223501	68.5552	-0.650126	0.30746	-2.11451	0.034472	0.237955	VPS52	protein_coding	41.3823	59.506	58.5714	68.96	100.127	82.7851	45	74	72	88	84	48
ENSG00000170037	118.759	-0.664431	0.31434	-2.11373	0.0345382	0.23821	CNTROB	protein_coding	82.7646	83.63	108.194	95.6037	187.141	155.222	90	104	133	122	157	90
ENSG00000173039	225.386	-0.529571	0.250563	-2.11353	0.0345556	0.23821	RELA	protein_coding	162.77	164.043	225.337	217.851	290.844	291.472	177	204	277	278	244	169
ENSG00000131652	35.5802	0.894125	0.423137	2.11309	0.0345935	0.23831	THOC6	protein_coding	50.5783	55.4853	34.1666	28.9946	32.1835	12.0728	55	69	42	37	27	7
ENSG00000166965	107.462	-0.635383	0.300764	-2.11256	0.0346384	0.238459	RCCD1	protein_coding	77.2469	71.568	103.313	102.656	169.262	120.728	84	89	127	131	142	70
ENSG00000101220	220.048	-0.453454	0.214713	-2.11191	0.0346944	0.238599	C20orf27	protein_coding	192.198	176.105	188.73	228.038	292.036	243.181	209	219	232	291	245	141
ENSG00000201944	17.3935	1.16965	0.553871	2.11178	0.0347052	0.238599	SNORA72	snoRNA	19.3117	28.9488	25.2182	18.0236	5.95991	6.89876	21	36	31	23	5	4
ENSG00000116337	87.616	-0.61262	0.290202	-2.11101	0.0347712	0.238856	AMPD2	protein_coding	57.9352	69.1556	80.5356	90.9019	132.31	94.8579	63	86	99	116	111	55
ENSG00000117016	24.9531	-0.846275	0.400933	-2.11076	0.0347928	0.238856	RIMS3	protein_coding	17.4725	16.0827	20.3373	36.0473	32.1835	27.595	19	20	25	46	27	16
ENSG00000166401	78.7995	-0.81249	0.385008	-2.11032	0.0348311	0.238856	SERPINB8	protein_coding	61.6136	53.877	54.5039	53.2873	97.7426	151.773	67	67	67	68	82	88
ENSG00000166452	221.476	-0.45112	0.213775	-2.11026	0.0348361	0.238856	AKIP1	protein_coding	176.564	180.93	202.559	224.12	267.004	277.675	192	225	249	286	224	161
ENSG00000109381	186.731	0.654617	0.310274	2.1098	0.0348756	0.238967	ELF2	protein_coding	209.67	222.745	253.809	195.909	88.2067	150.048	228	277	312	250	74	87
ENSG00000141965	77.635	-0.622863	0.295396	-2.10857	0.034982	0.239532	FEM1A	protein_coding	58.8548	73.9804	50.4365	83.0655	113.238	86.2344	64	92	62	106	95	50
ENSG00000048544	747.342	-0.49025	0.232549	-2.10816	0.0350175	0.239532	MRPS10	protein_coding	650.162	594.256	618.253	645.717	951.202	1024.47	707	739	760	824	798	594
ENSG00000114315	31.5283	0.767227	0.363954	2.10803	0.0350284	0.239532	HES1	protein_coding	38.6235	38.5985	41.488	21.9418	22.6477	25.8703	42	48	51	28	19	15
ENSG00000164543	167.597	0.588039	0.279026	2.10747	0.0350767	0.239634	STK17A	protein_coding	186.68	194.601	225.337	177.886	122.774	98.3073	203	242	277	227	103	57
ENSG00000172244	44.3086	0.673958	0.319818	2.10732	0.0350901	0.239634	C5orf34	protein_coding	50.5783	58.7018	54.5039	35.2637	35.7595	31.0444	55	73	67	45	30	18
ENSG00000143740	404.524	-0.501532	0.238118	-2.10624	0.0351837	0.240113	SNAP47	protein_coding	305.309	334.52	364.444	388.684	599.567	434.622	332	416	448	496	503	252
ENSG00000102908	96.3728	0.799752	0.37988	2.10528	0.0352671	0.240225	NFAT5	protein_coding	134.263	110.166	125.278	114.411	44.1034	50.016	146	137	154	146	37	29
ENSG00000086189	659.032	-0.480123	0.228083	-2.10503	0.0352884	0.240225	DIMT1	protein_coding	552.683	569.327	527.142	575.973	854.652	874.417	601	708	648	735	717	507
ENSG00000198830	31.8191	1.31561	0.625059	2.10478	0.0353107	0.240225	HMGN2	protein_coding	37.7039	41.815	58.5714	39.9655	5.95991	6.89876	41	52	72	51	5	4
ENSG00000158987	91.9596	0.626618	0.297737	2.1046	0.0353258	0.240225	RAPGEF6	protein_coding	79.0861	124.641	130.159	65.8255	72.7109	79.3357	86	155	160	84	61	46
ENSG00000124596	113.365	0.551166	0.261919	2.10434	0.0353487	0.240225	OARD1	protein_coding	143.459	139.115	121.21	97.9546	71.519	106.931	156	173	149	125	60	62
ENSG00000156411	3021.35	-0.985484	0.468358	-2.10413	0.0353674	0.240225	C14orf2	protein_coding	2923.43	1553.59	1605.02	1819.6	2637.86	7588.63	3179	1932	1973	2322	2213	4400
ENSG00000111215	55.8865	0.838847	0.398717	2.10386	0.0353903	0.240225	PRR4	protein_coding	74.4881	65.939	75.6547	58.7728	19.0717	41.3925	81	82	93	75	16	24
ENSG00000169241	298.48	-0.447324	0.212642	-2.10365	0.0354091	0.240225	SLC50A1	protein_coding	259.329	233.199	263.571	291.513	355.211	388.055	282	290	324	372	298	225
ENSG00000265241	2105.85	-0.848903	0.403587	-2.10339	0.0354313	0.240225	RBM8A	protein_coding	1680.12	1372.66	1456.15	1213.07	2256.42	4656.66	1827	1707	1790	1548	1893	2700
ENSG00000232176	21.7914	1.15746	0.550434	2.10282	0.0354819	0.240225	AL161909.1	processed_pseudogene	33.1058	28.9488	30.0992	25.0764	8.34388	5.17407	36	36	37	32	7	3
ENSG00000078687	242.977	0.44673	0.21246	2.10266	0.0354959	0.240225	TNRC6C	protein_coding	247.374	289.488	305.059	224.904	197.869	193.165	269	360	375	287	166	112
ENSG00000232177	15.7426	-4.43336	2.10888	-2.10223	0.0355327	0.240225	MTND4P24	processed_pseudogene	0.919606	2.4124	0.813491	2.35091	0	87.9591	1	3	1	3	0	51
ENSG00000197885	84.419	0.745256	0.354515	2.10218	0.0355372	0.240225	NKIRAS1	protein_coding	123.227	87.6507	109.008	87.7673	64.3671	34.4938	134	109	134	112	54	20
ENSG00000104047	86.3071	0.592151	0.28171	2.10199	0.0355542	0.240225	DTWD1	protein_coding	115.87	90.8672	104.94	78.3637	53.6392	74.1616	126	113	129	100	45	43
ENSG00000047932	382.356	-0.392252	0.186614	-2.10194	0.0355588	0.240225	GOPC	protein_coding	328.299	320.046	342.48	399.655	436.266	467.391	357	398	421	510	366	271
ENSG00000136100	354.67	-0.511683	0.243456	-2.10174	0.0355758	0.240225	VPS36	protein_coding	293.354	283.055	298.551	327.56	387.394	538.103	319	352	367	418	325	312
ENSG00000104823	819.3	-0.611704	0.291116	-2.10123	0.0356204	0.240367	ECH1	protein_coding	650.162	646.524	646.725	613.588	1348.13	1010.67	707	804	795	783	1131	586
ENSG00000242372	1262.97	-0.542017	0.257991	-2.10092	0.0356483	0.240397	EIF6	protein_coding	1130.2	927.971	1025	1100.23	1404.16	1990.29	1229	1154	1260	1404	1178	1154
ENSG00000075292	297.155	1.05446	0.501976	2.10061	0.0356748	0.240417	ZNF638	protein_coding	414.742	371.51	419.761	398.871	76.2869	101.757	451	462	516	509	64	59
ENSG00000136098	129.579	0.588446	0.280203	2.10007	0.0357225	0.24044	NEK3	protein_coding	158.172	160.023	151.309	138.704	88.2067	81.0604	172	199	186	177	74	47
ENSG00000162441	100.918	0.700389	0.333512	2.10004	0.0357251	0.24044	LZIC	protein_coding	164.61	99.7127	111.448	97.9546	52.4472	79.3357	179	124	137	125	44	46
ENSG00000143157	250.247	-0.512428	0.244192	-2.09846	0.0358644	0.241218	POGK	protein_coding	173.806	234.003	209.067	238.226	297.996	348.387	189	291	257	304	250	202
ENSG00000137343	56.8162	-0.832685	0.396975	-2.09758	0.0359427	0.241586	ATAT1	protein_coding	48.7391	36.1861	37.4206	43.8837	110.854	63.8135	53	45	46	56	93	37
ENSG00000099995	1232.66	-0.385708	0.183908	-2.09728	0.0359685	0.2416	SF3A1	protein_coding	1020.76	1057.44	1127.5	1237.36	1566.27	1386.65	1110	1315	1386	1579	1314	804
ENSG00000070366	65.9486	0.766491	0.365706	2.09592	0.0360891	0.242252	SMG6	protein_coding	87.3626	73.1763	91.111	73.6619	39.3354	31.0444	95	91	112	94	33	18
ENSG00000180667	87.4187	0.612224	0.292142	2.09563	0.0361146	0.242264	YOD1	protein_coding	104.835	114.991	99.2459	90.1182	58.4071	56.9147	114	143	122	115	49	33
ENSG00000143970	305.856	0.492252	0.235015	2.09455	0.0362107	0.24275	ASXL2	protein_coding	343.933	378.747	352.242	319.724	214.557	225.934	374	471	433	408	180	131
ENSG00000232888	22.3815	1.06599	0.509085	2.09394	0.0362651	0.242955	AC127070.1	processed_pseudogene	38.6235	32.9695	20.3373	21.9418	8.34388	12.0728	42	41	25	28	7	7
ENSG00000143570	379	-0.457024	0.218431	-2.0923	0.0364115	0.243498	SLC39A1	protein_coding	320.023	328.087	308.313	350.286	463.681	503.609	348	408	379	447	389	292
ENSG00000106261	298.245	0.555424	0.265473	2.0922	0.0364202	0.243498	ZKSCAN1	protein_coding	358.646	351.407	357.936	328.344	208.597	184.542	390	437	440	419	175	107
ENSG00000168899	71.5799	0.6911	0.330425	2.09155	0.0364786	0.243498	VAMP5	protein_coding	100.237	81.2176	86.2301	73.6619	53.6392	34.4938	109	101	106	94	45	20
ENSG00000100083	192.811	-0.449318	0.214829	-2.09151	0.0364823	0.243498	GGA1	protein_coding	159.092	163.239	165.952	195.909	246.74	225.934	173	203	204	250	207	131
ENSG00000174106	125.452	0.487374	0.233043	2.09135	0.0364969	0.243498	LEMD3	protein_coding	146.217	157.61	135.853	111.276	96.5506	105.206	159	196	167	142	81	61
ENSG00000121350	180.98	0.516845	0.24714	2.09131	0.0365007	0.243498	PYROXD1	protein_coding	218.866	210.683	209.067	162.213	110.854	174.194	238	262	257	207	93	101
ENSG00000185591	119.946	0.55346	0.264665	2.09117	0.0365128	0.243498	SP1	protein_coding	140.7	140.724	148.869	123.031	87.0147	79.3357	153	175	183	157	73	46
ENSG00000168785	191.539	0.693598	0.331806	2.09037	0.0365845	0.243818	TSPAN5	protein_coding	240.017	227.57	244.861	222.553	91.7827	122.453	261	283	301	284	77	71
ENSG00000167792	579.969	-0.501129	0.239788	-2.08988	0.0366282	0.243906	NDUFV1	protein_coding	459.803	491.326	488.908	527.388	872.531	639.86	500	611	601	673	732	371
ENSG00000123562	1186.66	-0.669695	0.320475	-2.08969	0.0366455	0.243906	MORF4L2	protein_coding	1052.03	870.878	823.253	927.042	1240.85	2205.88	1144	1083	1012	1183	1041	1279
ENSG00000175567	404.406	-0.554553	0.265457	-2.08905	0.0367033	0.244132	UCP2	protein_coding	305.309	326.479	350.615	362.04	650.823	431.172	332	406	431	462	546	250
ENSG00000166595	809.452	-0.569275	0.272639	-2.08802	0.0367965	0.244154	FAM96B	protein_coding	689.705	665.824	598.729	641.015	1261.12	1000.32	750	828	736	818	1058	580
ENSG00000144959	183.899	0.637677	0.305405	2.08797	0.0368004	0.244154	NCEH1	protein_coding	230.821	217.116	225.337	199.827	90.5907	139.7	251	270	277	255	76	81
ENSG00000067829	157.175	-0.661573	0.316854	-2.08794	0.0368031	0.244154	IDH3G	protein_coding	137.941	110.971	115.516	119.896	258.66	200.064	150	138	142	153	217	116
ENSG00000138592	442.593	0.670578	0.321214	2.08764	0.0368306	0.244154	USP8	protein_coding	566.478	517.059	549.92	521.118	218.133	282.849	616	643	676	665	183	164
ENSG00000198690	48.6383	0.706247	0.338323	2.08749	0.0368437	0.244154	FAN1	protein_coding	64.3724	53.0729	65.0793	47.8018	32.1835	29.3197	70	66	80	61	27	17
ENSG00000087152	269.614	-0.656984	0.314786	-2.08708	0.0368809	0.244154	ATXN7L3	protein_coding	188.519	197.817	241.607	255.466	491.097	243.181	205	246	297	326	412	141
ENSG00000133454	87.1876	0.659145	0.315879	2.0867	0.0369154	0.244154	MYO18B	protein_coding	98.3979	108.558	115.516	79.9309	81.0548	39.6678	107	135	142	102	68	23
ENSG00000105856	102.619	0.61181	0.293291	2.08602	0.0369772	0.244154	HBP1	protein_coding	122.308	127.857	119.583	68.96	63.1751	113.829	133	159	147	88	53	66
ENSG00000205871	460.174	-0.961835	0.461155	-2.08571	0.0370049	0.244154	AC068724.1	processed_pseudogene	417.501	238.828	279.027	350.286	314.683	1160.72	454	297	343	447	264	673
ENSG00000186174	22.1594	-0.935237	0.448445	-2.08551	0.037023	0.244154	BCL9L	protein_coding	11.0353	20.1034	14.6428	28.9946	35.7595	22.421	12	25	18	37	30	13
ENSG00000173120	266.105	0.636857	0.305376	2.08548	0.0370253	0.244154	KDM2A	protein_coding	303.47	334.52	336.785	307.186	168.07	146.599	330	416	414	392	141	85
ENSG00000196235	451.527	-0.467967	0.224424	-2.08519	0.0370521	0.244154	SUPT5H	protein_coding	343.933	399.655	392.916	450.591	646.055	476.014	374	497	483	575	542	276
ENSG00000167604	33.8762	-0.732281	0.351204	-2.08506	0.0370642	0.244154	NFKBID	protein_coding	22.9902	28.1447	25.2182	40.7491	46.4873	39.6678	25	35	31	52	39	23
ENSG00000256262	32.8013	-0.981999	0.470972	-2.08504	0.0370653	0.244154	USP30-AS1	antisense_RNA	22.9902	19.2992	22.7778	20.3746	44.1034	67.2629	25	24	28	26	37	39
ENSG00000162086	48.1027	0.785879	0.376928	2.08496	0.0370732	0.244154	ZNF75A	protein_coding	50.5783	59.506	74.0277	50.1528	25.0316	29.3197	55	74	91	64	21	17
ENSG00000258791	70.4549	-0.706935	0.339092	-2.08479	0.0370884	0.244154	LINC00520	lincRNA	69.8901	47.4439	42.3015	65.8255	83.4388	113.829	76	59	52	84	70	66
ENSG00000110066	223.939	0.436621	0.209629	2.08282	0.0372672	0.245026	KMT5B	protein_coding	250.133	253.302	270.893	213.933	181.181	174.194	272	315	333	273	152	101
ENSG00000130544	154.082	0.501522	0.240792	2.08281	0.0372689	0.245026	ZNF557	protein_coding	183.002	201.034	159.444	147.324	121.582	112.105	199	250	196	188	102	65
ENSG00000123473	250.04	0.458767	0.22037	2.08181	0.0373602	0.245303	STIL	protein_coding	274.962	289.488	305.059	206.88	247.932	175.918	299	360	375	264	208	102
ENSG00000204394	212.959	-0.729151	0.350277	-2.08164	0.0373751	0.245303	VARS	protein_coding	167.368	156.002	157.004	154.376	413.618	229.384	182	194	193	197	347	133
ENSG00000088451	27.1171	0.860165	0.413255	2.08144	0.0373938	0.245303	TGDS	protein_coding	40.4627	37.7943	27.6587	22.7255	20.2637	13.7975	44	47	34	29	17	8
ENSG00000104529	953.657	-0.36428	0.175026	-2.08129	0.037407	0.245303	EEF1D	protein_coding	907.651	799.31	793.967	1032.83	1042.98	1145.19	987	994	976	1318	875	664
ENSG00000204310	120.566	-0.499483	0.240071	-2.08056	0.0374744	0.245588	AGPAT1	protein_coding	89.2018	98.1044	111.448	129.3	141.846	153.497	97	122	137	165	119	89
ENSG00000168159	611.858	-0.364804	0.175468	-2.07903	0.0376144	0.246348	RNF187	protein_coding	531.532	498.563	574.325	670.793	700.886	695.05	578	620	706	856	588	403
ENSG00000215861	16.0418	1.20513	0.579874	2.07826	0.0376858	0.246579	AC245297.1	unprocessed_pseudogene	18.3921	28.1447	21.9643	14.1055	11.9198	1.72469	20	35	27	18	10	1
ENSG00000171161	63.7819	-0.627211	0.301816	-2.07812	0.0376979	0.246579	ZNF672	protein_coding	39.5431	59.506	50.4365	68.96	76.2869	87.9591	43	74	62	88	64	51
ENSG00000116918	245.693	0.553197	0.26631	2.07726	0.0377773	0.24694	TSNAX	protein_coding	285.998	303.159	290.416	269.571	168.07	156.947	311	377	357	344	141	91
ENSG00000136573	18.9485	1.17265	0.564632	2.07683	0.0378168	0.247041	BLK	protein_coding	35.8646	26.5364	17.8968	18.0236	11.9198	3.44938	39	33	22	23	10	2
ENSG00000116688	1742.21	-0.351746	0.169496	-2.07525	0.0379637	0.247644	MFN2	protein_coding	1404.24	1537.51	1651.39	2042.94	1928.63	1888.53	1527	1912	2030	2607	1618	1095
ENSG00000102780	109.033	0.676688	0.326104	2.07507	0.0379805	0.247644	DGKH	protein_coding	112.192	139.115	152.936	119.113	58.4071	72.4369	122	173	188	152	49	42
ENSG00000173457	249.325	-0.520299	0.25074	-2.07505	0.0379818	0.247644	PPP1R14B	protein_coding	174.725	233.199	205	225.687	331.371	325.966	190	290	252	288	278	189
ENSG00000204228	37.0517	-0.698109	0.336494	-2.07465	0.0380186	0.247652	HSD17B8	protein_coding	27.5882	27.3406	30.0992	47.0182	48.8713	41.3925	30	34	37	60	41	24
ENSG00000084693	74.22	-0.549628	0.264943	-2.07451	0.0380319	0.247652	AGBL5	protein_coding	54.2568	64.3308	61.8253	84.6328	90.5907	89.6838	59	80	76	108	76	52
ENSG00000132912	256.611	0.518562	0.250028	2.07402	0.0380775	0.247652	DCTN4	protein_coding	314.505	276.622	317.262	265.653	162.11	203.513	342	344	390	339	136	118
ENSG00000136149	681.387	-0.691191	0.333345	-2.0735	0.0381256	0.247652	RPL13AP25	processed_pseudogene	607.86	447.903	505.992	586.16	621.023	1319.39	661	557	622	748	521	765
ENSG00000181019	391.769	0.582595	0.280972	2.0735	0.0381261	0.247652	NQO1	protein_coding	521.417	445.491	439.285	213.933	302.764	427.723	567	554	540	273	254	248
ENSG00000005810	640.551	0.630401	0.304043	2.07339	0.0381359	0.247652	MYCBP2	protein_coding	778.907	814.588	744.344	754.642	357.595	393.229	847	1013	915	963	300	228
ENSG00000196535	19.1829	1.23344	0.594939	2.07321	0.0381524	0.247652	MYO18A	protein_coding	34.0254	24.124	24.4047	21.9418	7.1519	3.44938	37	30	30	28	6	2
ENSG00000225528	643.283	-1.02959	0.496733	-2.07272	0.0381987	0.247795	Z82206.1	protein_coding	586.709	334.52	346.547	347.151	530.432	1714.34	638	416	426	443	445	994
ENSG00000159069	127.584	0.489091	0.236043	2.07204	0.0382614	0.248044	FBXW5	protein_coding	140.7	166.456	140.734	114.411	104.894	98.3073	153	207	173	146	88	57
ENSG00000163512	351.958	0.387711	0.187174	2.07139	0.038322	0.248155	AZI2	protein_coding	423.939	394.026	379.087	296.215	321.835	296.647	461	490	466	378	270	172
ENSG00000100401	467.72	-0.396479	0.191412	-2.07134	0.038327	0.248155	RANGAP1	protein_coding	375.199	410.109	427.083	539.142	580.496	474.289	408	510	525	688	487	275
ENSG00000224856	45.5137	-1.27849	0.617491	-2.07045	0.0384099	0.248535	AL035398.1	processed_pseudogene	36.7843	12.062	30.0992	27.4273	32.1835	134.526	40	15	37	35	27	78
ENSG00000071894	250.072	-0.628439	0.303673	-2.06946	0.0385034	0.248807	CPSF1	protein_coding	184.841	166.456	237.539	213.149	420.77	277.675	201	207	292	272	353	161
ENSG00000260822	67.7494	-0.580398	0.280474	-2.06934	0.0385138	0.248807	AC004656.1	sense_overlapping	48.7391	53.877	60.1983	76.0128	91.7827	75.8863	53	67	74	97	77	44
ENSG00000140853	150.685	-0.606535	0.293178	-2.06883	0.0385617	0.248807	NLRC5	protein_coding	110.353	116.6	130.972	133.218	249.124	163.845	120	145	161	170	209	95
ENSG00000174744	87.4793	0.699202	0.337986	2.06873	0.0385716	0.248807	BRMS1	protein_coding	114.951	123.033	88.6705	94.82	46.4873	56.9147	125	153	109	121	39	33
ENSG00000165392	174.796	0.821269	0.396996	2.06871	0.0385735	0.248807	WRN	protein_coding	222.545	238.024	211.508	216.284	65.559	94.8579	242	296	260	276	55	55
ENSG00000094975	93.7712	0.605672	0.292899	2.06785	0.0386537	0.249166	SUCO	protein_coding	112.192	134.29	93.5515	87.7673	57.2152	77.611	122	167	115	112	48	45
ENSG00000159023	392.012	-0.589491	0.285285	-2.06632	0.0387983	0.24957	EPB41	protein_coding	316.345	302.355	318.075	312.671	454.145	648.483	344	376	391	399	381	376
ENSG00000141447	18.5636	1.03964	0.503152	2.06626	0.0388041	0.24957	OSBPL1A	protein_coding	25.749	28.1447	21.9643	18.0236	7.1519	10.3481	28	35	27	23	6	6
ENSG00000173264	30.1306	-0.779362	0.377197	-2.06619	0.0388101	0.24957	GPR137	protein_coding	20.2313	20.9075	25.2182	32.9127	45.2953	36.2185	22	26	31	42	38	21
ENSG00000186432	393.627	0.477243	0.230981	2.06616	0.0388138	0.24957	KPNA4	protein_coding	444.17	477.656	455.555	413.76	301.572	269.051	483	594	560	528	253	156
ENSG00000131148	402.056	-0.427161	0.206781	-2.06577	0.0388505	0.249649	EMC8	protein_coding	318.184	351.407	357.936	388.684	514.936	481.188	346	437	440	496	432	279
ENSG00000119523	281.952	0.435019	0.210648	2.06515	0.0389091	0.249869	ALG2	protein_coding	301.631	340.953	330.277	227.255	277.732	213.861	328	424	406	290	233	124
ENSG00000006634	353.193	0.775671	0.375739	2.06439	0.0389809	0.250092	DBF4	protein_coding	497.507	451.12	391.289	425.515	134.694	219.035	541	561	481	543	113	127
ENSG00000171865	366.684	-0.390826	0.189338	-2.06417	0.0390012	0.250092	RNASEH1	protein_coding	316.345	317.633	318.889	420.029	452.953	374.258	344	395	392	536	380	217
ENSG00000067191	23.038	-1.04663	0.507195	-2.06357	0.0390581	0.250092	CACNB1	protein_coding	11.9549	13.6703	18.7103	14.8891	39.3354	39.6678	13	17	23	19	33	23
ENSG00000198707	171.012	1.02031	0.494445	2.06354	0.0390613	0.250092	CEP290	protein_coding	221.625	213.9	253.809	220.986	38.1434	77.611	241	266	312	282	32	45
ENSG00000165526	416.352	-0.427232	0.207075	-2.06317	0.039096	0.250092	RPUSD4	protein_coding	360.486	311.2	392.916	473.317	425.538	534.654	392	387	483	604	357	310
ENSG00000132932	847.036	-0.349152	0.169267	-2.06273	0.0391385	0.250092	ATP8A2	protein_coding	699.82	744.629	789.9	922.34	947.626	977.899	761	926	971	1177	795	567
ENSG00000152219	161.373	0.556603	0.269843	2.0627	0.0391415	0.250092	ARL14EP	protein_coding	225.304	177.714	173.274	146.54	95.3586	150.048	245	221	213	187	80	87
ENSG00000171681	279.115	0.480009	0.232728	2.06253	0.0391569	0.250092	ATF7IP	protein_coding	313.586	311.2	352.242	284.46	190.717	222.485	341	387	433	363	160	129
ENSG00000232119	674.893	-0.749536	0.363419	-2.06246	0.039164	0.250092	MCTS1	protein_coding	598.664	462.377	447.42	557.166	578.112	1405.62	651	575	550	711	485	815
ENSG00000136856	48.0822	-0.728978	0.353498	-2.06218	0.0391904	0.250105	SLC2A8	protein_coding	33.1058	39.4026	34.9801	39.9655	70.327	70.7122	36	49	43	51	59	41
ENSG00000178449	788.723	-0.947925	0.45978	-2.06169	0.039237	0.250246	COX14	protein_coding	715.454	431.016	467.757	503.095	628.175	1986.84	778	536	575	642	527	1152
ENSG00000172869	140.739	0.552508	0.268285	2.05941	0.0394551	0.25148	DMXL1	protein_coding	160.012	173.693	169.206	140.271	82.2468	119.004	174	216	208	179	69	69
ENSG00000147679	249.96	0.511466	0.24843	2.0588	0.0395136	0.251696	UTP23	protein_coding	294.274	289.488	299.365	260.951	157.342	198.339	320	360	368	333	132	115
ENSG00000131943	201.488	-0.477008	0.231899	-2.05697	0.0396895	0.252659	C19orf12	protein_coding	149.896	158.415	197.678	236.658	261.044	205.238	163	197	243	302	219	119
ENSG00000139233	433.591	-0.436947	0.212461	-2.0566	0.0397246	0.252726	LLPH	protein_coding	391.752	341.757	370.138	460.778	438.65	598.467	426	425	455	588	368	347
ENSG00000253626	581.973	-0.403034	0.196025	-2.05603	0.0397798	0.252919	EIF5AL1	protein_coding	495.668	495.347	510.872	557.949	712.806	719.195	539	616	628	712	598	417
ENSG00000035687	384.91	0.53414	0.259883	2.0553	0.0398496	0.253206	ADSS	protein_coding	475.436	448.707	444.98	426.298	262.236	251.805	517	558	547	544	220	146
ENSG00000104960	119.16	-0.689886	0.335711	-2.055	0.0398793	0.253231	PTOV1	protein_coding	81.845	83.63	106.567	86.2	170.454	186.266	89	104	131	110	143	108
ENSG00000143862	418.173	-0.679645	0.330768	-2.05475	0.0399031	0.253231	ARL8A	protein_coding	257.49	282.251	424.642	397.304	759.293	388.055	280	351	522	507	637	225
ENSG00000275052	390.314	0.425336	0.207095	2.05382	0.0399931	0.253645	PPP4R3B	protein_coding	422.099	448.707	473.452	390.251	300.38	306.995	459	558	582	498	252	178
ENSG00000265148	26.6718	-0.876303	0.42724	-2.05108	0.0402592	0.255175	TSPOAP1-AS1	antisense_RNA	14.7137	21.7116	19.5238	24.2927	45.2953	34.4938	16	27	24	31	38	20
ENSG00000059145	82.747	0.809236	0.394618	2.05068	0.0402979	0.255262	UNKL	protein_coding	79.0861	138.311	100.059	62.6909	87.0147	29.3197	86	172	123	80	73	17
ENSG00000134779	409.709	-0.429229	0.209365	-2.05015	0.0403501	0.255302	TPGS2	protein_coding	341.174	352.211	353.055	389.467	541.16	481.188	371	438	434	497	454	279
ENSG00000146414	224.176	0.763776	0.372588	2.04992	0.040372	0.255302	SHPRH	protein_coding	284.158	294.313	270.893	279.758	107.278	108.655	309	366	333	357	90	63
ENSG00000185499	52.7148	-0.624578	0.304695	-2.04985	0.0403791	0.255302	MUC1	protein_coding	36.7843	38.5985	48.8095	60.34	67.943	63.8135	40	48	60	77	57	37
ENSG00000162924	147.336	0.908815	0.443608	2.04869	0.0404926	0.255802	REL	protein_coding	205.072	172.889	201.746	187.289	73.9029	43.1172	223	215	248	239	62	25
ENSG00000119326	482.303	0.482674	0.235651	2.04826	0.0405347	0.255802	CTNNAL1	protein_coding	593.146	558.874	536.091	495.258	305.148	405.302	645	695	659	632	256	235
ENSG00000180376	182.158	0.671982	0.328097	2.04812	0.0405483	0.255802	CCDC66	protein_coding	243.696	207.467	222.897	213.149	95.3586	110.38	265	258	274	272	80	64
ENSG00000204371	119.157	-0.572785	0.279734	-2.0476	0.0405987	0.255802	EHMT2	protein_coding	69.8901	112.579	104.94	137.136	164.494	125.902	76	140	129	175	138	73
ENSG00000159352	975.197	-0.524935	0.256388	-2.04742	0.0406165	0.255802	PSMD4	protein_coding	884.661	697.185	815.118	883.159	1042.98	1528.07	962	867	1002	1127	875	886
ENSG00000165175	191.869	0.436246	0.213085	2.04728	0.0406303	0.255802	MID1IP1	protein_coding	215.188	231.591	216.389	168.482	176.413	143.149	234	288	266	215	148	83
ENSG00000068305	197.072	0.518256	0.253178	2.047	0.0406581	0.255802	MEF2A	protein_coding	227.143	223.549	248.115	208.447	140.654	134.526	247	278	305	266	118	78
ENSG00000074266	410.431	-0.419305	0.204871	-2.04667	0.04069	0.255802	EED	protein_coding	365.084	336.128	350.615	394.953	486.329	529.48	397	418	431	504	408	307
ENSG00000106153	8039.54	-0.501929	0.245251	-2.04659	0.0406983	0.255802	CHCHD2	protein_coding	7224.43	6243.3	6494.91	6682.85	9886.3	11705.5	7856	7764	7984	8528	8294	6787
ENSG00000167004	581.93	0.700781	0.342449	2.04638	0.0407191	0.255802	PDIA3	protein_coding	698.901	726.938	738.65	716.244	284.884	325.966	760	904	908	914	239	189
ENSG00000169826	167.677	0.488891	0.238942	2.04606	0.0407501	0.255802	CSGALNACT2	protein_coding	203.233	209.075	177.341	163.78	137.078	115.554	221	260	218	209	115	67
ENSG00000143569	388.588	-0.43096	0.210647	-2.04589	0.0407676	0.255802	UBAP2L	protein_coding	303.47	332.912	356.309	400.438	524.472	413.925	330	414	438	511	440	240
ENSG00000127084	51.9386	0.693705	0.339139	2.04549	0.0408065	0.255802	FGD3	protein_coding	55.1764	71.568	67.5198	48.5855	42.9114	25.8703	60	89	83	62	36	15
ENSG00000027075	129.987	-0.650536	0.318037	-2.04547	0.0408083	0.255802	PRKCH	protein_coding	99.3175	102.929	99.2459	109.709	135.886	232.833	108	128	122	140	114	135
ENSG00000103266	68.0217	-0.605635	0.296229	-2.04449	0.0409056	0.256255	STUB1	protein_coding	51.498	59.506	49.623	71.3109	72.7109	103.481	56	74	61	91	61	60
ENSG00000259494	167.159	-0.552976	0.27055	-2.0439	0.0409637	0.256462	MRPL46	protein_coding	159.092	120.62	125.278	153.593	194.293	250.08	173	150	154	196	163	145
ENSG00000112624	49.0318	0.666592	0.326215	2.04341	0.0410115	0.256604	BICRAL	protein_coding	59.7744	61.1142	61.0118	42.3164	44.1034	25.8703	65	76	75	54	37	15
ENSG00000273271	20.4611	-0.944028	0.462129	-2.04278	0.0410741	0.256839	AP000254.1	antisense_RNA	15.6333	12.8662	13.0159	18.0236	32.1835	31.0444	17	16	16	23	27	18
ENSG00000160075	180.937	-0.487606	0.23873	-2.0425	0.0411017	0.256855	SSU72	protein_coding	149.896	144.744	156.19	168.482	245.548	220.76	163	180	192	215	206	128
ENSG00000146350	73.6601	0.697383	0.341583	2.04162	0.0411891	0.257143	TBC1D32	protein_coding	91.9606	88.4548	94.365	79.1473	34.5675	53.4654	100	110	116	101	29	31
ENSG00000240616	26.8766	1.31134	0.642334	2.04153	0.0411982	0.257143	RPS6P25	processed_pseudogene	43.2215	35.3819	38.2341	34.48	4.76793	5.17407	47	44	47	44	4	3
ENSG00000175198	79.9584	0.569107	0.2788	2.04127	0.0412241	0.257148	PCCA	protein_coding	104.835	90.8672	90.2975	66.6091	51.2553	75.8863	114	113	111	85	43	44
ENSG00000213337	129.278	-0.541106	0.265182	-2.04051	0.0412995	0.257461	ANKRD39	protein_coding	110.353	101.321	102.5	123.031	141.846	196.615	120	126	126	157	119	114
ENSG00000086504	126.408	0.568046	0.278447	2.04005	0.0413451	0.257589	MRPL28	protein_coding	173.806	159.219	122.024	124.598	97.7426	81.0604	189	198	150	159	82	47
ENSG00000151849	330.311	0.577471	0.283167	2.03933	0.0414169	0.257879	CENPJ	protein_coding	375.199	373.923	439.285	360.473	181.181	251.805	408	465	540	460	152	146
ENSG00000175467	56.5742	-0.701139	0.343889	-2.03885	0.0414648	0.258019	SART1	protein_coding	34.0254	45.0315	49.623	51.72	91.7827	67.2629	37	56	61	66	77	39
ENSG00000114127	393.87	0.573182	0.281164	2.0386	0.0414899	0.258019	XRN1	protein_coding	496.587	459.161	460.436	449.807	241.972	255.254	540	571	566	574	203	148
ENSG00000115539	69.5953	0.703354	0.345186	2.03761	0.0415892	0.25848	PDCL3	protein_coding	93.7998	82.0217	84.6031	76.0128	34.5675	46.5666	102	102	104	97	29	27
ENSG00000171843	316.809	0.489203	0.240169	2.03691	0.0416588	0.258755	MLLT3	protein_coding	393.592	366.685	352.242	336.18	219.325	232.833	428	456	433	429	184	135
ENSG00000075914	428.085	-0.571415	0.280579	-2.03656	0.0416941	0.258817	EXOSC7	protein_coding	350.37	357.84	322.956	326.777	563.808	646.758	381	445	397	417	473	375
ENSG00000143748	144.465	0.637404	0.313144	2.0355	0.0418009	0.258941	NVL	protein_coding	182.082	182.539	165.952	163.78	96.5506	75.8863	198	227	204	209	81	44
ENSG00000096401	460.875	0.522955	0.256931	2.0354	0.0418111	0.258941	CDC5L	protein_coding	570.156	515.45	547.48	507.797	293.228	331.14	620	641	673	648	246	192
ENSG00000151304	107.221	0.67427	0.331277	2.03537	0.0418138	0.258941	SRFBP1	protein_coding	142.539	134.29	119.583	111.276	47.6793	87.9591	155	167	147	142	40	51
ENSG00000164056	18.0257	-1.01578	0.499068	-2.03535	0.0418153	0.258941	SPRY1	protein_coding	7.35685	14.4744	13.8293	28.2109	16.6878	27.595	8	18	17	36	14	16
ENSG00000100139	147.797	-0.688422	0.338381	-2.03446	0.0419054	0.259238	MICALL1	protein_coding	95.6391	106.146	136.667	107.358	244.356	196.615	104	132	168	137	205	114
ENSG00000138674	594.442	0.443066	0.21779	2.03437	0.041914	0.259238	SEC31A	protein_coding	638.207	710.051	709.364	619.857	449.377	439.796	694	883	872	791	377	255
ENSG00000134285	95.2003	-0.615355	0.302609	-2.0335	0.0420025	0.259629	FKBP11	protein_coding	73.5685	65.1349	86.2301	84.6328	147.806	113.829	80	81	106	108	124	66
ENSG00000236088	20.7322	-0.963172	0.473924	-2.03233	0.0421198	0.260196	COX10-AS1	processed_transcript	15.6333	10.4538	15.4563	18.0236	28.6076	36.2185	17	13	19	23	24	21
ENSG00000171466	184.979	0.484941	0.238695	2.03164	0.0421905	0.260325	ZNF562	protein_coding	216.107	209.879	223.71	189.64	139.462	131.076	235	261	275	242	117	76
ENSG00000112851	466.09	0.53933	0.265472	2.03159	0.0421954	0.260325	ERBIN	protein_coding	549.925	559.678	549.107	512.498	271.772	353.561	598	696	675	654	228	205
ENSG00000064651	574.942	-0.381475	0.187792	-2.03138	0.042217	0.260325	SLC12A2	protein_coding	468.999	476.048	552.36	655.904	599.567	696.774	510	592	679	837	503	404
ENSG00000122435	128.986	0.487789	0.240175	2.03098	0.0422574	0.260417	TRMT13	protein_coding	151.735	149.569	152.123	126.166	97.7426	96.5826	165	186	187	161	82	56
ENSG00000179456	101.964	-0.611788	0.301409	-2.02976	0.0423812	0.260996	ZBTB18	protein_coding	59.7744	73.1763	108.194	115.978	113.238	141.424	65	91	133	148	95	82
ENSG00000151247	821.595	-0.522718	0.257554	-2.02955	0.0424022	0.260996	EIF4E	protein_coding	699.82	618.38	702.856	841.626	750.949	1315.94	761	769	864	1074	630	763
ENSG00000124785	73.6704	0.753382	0.371312	2.02897	0.042461	0.261169	NRN1	protein_coding	79.0861	107.754	92.738	84.6328	38.1434	39.6678	86	134	114	108	32	23
ENSG00000112118	931.746	-0.363437	0.179184	-2.02829	0.0425303	0.261169	MCM3	protein_coding	798.218	821.022	826.507	1027.35	1170.53	946.854	868	1021	1016	1311	982	549
ENSG00000268223	67.3025	-0.845051	0.416651	-2.0282	0.0425397	0.261169	ARL14EPL	protein_coding	44.1411	51.4646	47.1825	47.0182	69.135	144.874	48	64	58	60	58	84
ENSG00000135837	544.108	0.647227	0.319162	2.0279	0.0425709	0.261169	CEP350	protein_coding	684.187	644.916	665.436	631.611	253.892	384.606	744	802	818	806	213	223
ENSG00000125814	57.1684	0.619036	0.305265	2.02786	0.0425741	0.261169	NAPB	protein_coding	64.3724	74.7845	69.9602	51.72	47.6793	34.4938	70	93	86	66	40	20
ENSG00000064607	369.126	-0.395321	0.194967	-2.02763	0.0425985	0.261169	SUGP2	protein_coding	308.988	320.046	327.837	398.871	474.409	384.606	336	398	403	509	398	223
ENSG00000175193	345.138	-0.504371	0.248762	-2.02752	0.0426091	0.261169	PARL	protein_coding	297.033	277.426	279.841	290.729	444.61	481.188	323	345	344	371	373	279
ENSG00000063046	374.696	0.597598	0.294784	2.02724	0.0426382	0.261191	EIF4B	protein_coding	405.546	474.439	476.706	387.9	324.219	179.368	441	590	586	495	272	104
ENSG00000107263	829.844	-0.469469	0.231635	-2.02676	0.0426865	0.261211	RAPGEF1	protein_coding	583.95	733.371	771.19	916.071	1177.68	796.806	635	912	948	1169	988	462
ENSG00000112763	97.1538	0.555713	0.274259	2.02623	0.042741	0.261211	BTN2A1	protein_coding	114.031	105.342	129.345	88.5509	87.0147	58.6394	124	131	159	113	73	34
ENSG00000168137	559.744	0.599695	0.295973	2.02619	0.0427458	0.261211	SETD5	protein_coding	648.322	669.844	708.551	634.746	412.426	284.574	705	833	871	810	346	165
ENSG00000205593	20.5068	-0.957032	0.47234	-2.02615	0.0427494	0.261211	DENND6B	protein_coding	13.7941	16.8868	10.5754	18.0236	30.9915	32.7691	15	21	13	23	26	19
ENSG00000120694	2807.85	0.475977	0.234951	2.02586	0.0427793	0.261211	HSPH1	protein_coding	3487.15	3094.31	3221.42	3019.35	1818.97	2205.88	3792	3848	3960	3853	1526	1279
ENSG00000132716	261.084	-0.435153	0.214856	-2.02532	0.0428344	0.261211	DCAF8	protein_coding	210.59	233.199	220.456	253.115	311.107	338.039	229	290	271	323	261	196
ENSG00000134255	121.302	0.524997	0.259253	2.02504	0.0428632	0.261211	CEPT1	protein_coding	156.333	143.94	129.345	112.06	77.4789	108.655	170	179	159	143	65	63
ENSG00000197536	169.366	-0.640825	0.31648	-2.02485	0.0428828	0.261211	C5orf56	protein_coding	132.423	123.033	139.92	121.464	237.205	262.153	144	153	172	155	199	152
ENSG00000188229	592.562	-0.489823	0.24192	-2.02474	0.0428945	0.261211	TUBB4B	protein_coding	444.17	539.574	494.603	561.084	891.603	624.337	483	671	608	716	748	362
ENSG00000106330	117.098	-0.74636	0.368625	-2.02471	0.0428967	0.261211	MOSPD3	protein_coding	78.1665	61.9184	122.024	101.873	210.981	127.627	85	77	150	130	177	74
ENSG00000092108	273.373	0.584453	0.288829	2.02352	0.0430192	0.261801	SCFD1	protein_coding	357.727	334.52	292.043	268.787	137.078	250.08	389	416	359	343	115	145
ENSG00000172586	648.578	-0.766844	0.37908	-2.02291	0.0430826	0.261909	CHCHD1	protein_coding	559.121	479.264	400.238	447.457	637.711	1367.68	608	596	492	571	535	793
ENSG00000126062	26.3987	-0.842275	0.41638	-2.02285	0.0430882	0.261909	TMEM115	protein_coding	16.5529	21.7116	17.8968	24.2927	41.7194	36.2185	18	27	22	31	35	21
ENSG00000176994	167.683	-0.435171	0.215192	-2.02224	0.0431511	0.262135	SMCR8	protein_coding	132.423	147.961	148.055	204.529	195.485	177.643	144	184	182	261	164	103
ENSG00000065491	79.3392	-0.61729	0.305291	-2.02197	0.0431791	0.26215	TBC1D22B	protein_coding	60.694	59.506	67.5198	76.7964	128.734	82.7851	66	74	83	98	108	48
ENSG00000120437	350.991	-0.547673	0.271015	-2.02082	0.0432981	0.26262	ACAT2	protein_coding	302.55	280.643	270.079	322.075	352.827	577.771	329	349	332	411	296	335
ENSG00000272617	46.7463	-0.751177	0.371736	-2.02073	0.043308	0.26262	COG8	protein_coding	42.3019	39.4026	23.5912	75.2291	46.4873	53.4654	46	49	29	96	39	31
ENSG00000179403	183.756	-0.580641	0.287406	-2.02028	0.043354	0.262744	VWA1	protein_coding	120.468	147.961	172.46	160.646	283.692	217.311	131	184	212	205	238	126
ENSG00000117411	143.806	-0.514561	0.254863	-2.01897	0.04349	0.263412	B4GALT2	protein_coding	115.87	112.579	126.091	134.786	206.213	167.295	126	140	155	172	173	97
ENSG00000261609	168.312	0.587569	0.291075	2.01862	0.0435268	0.26347	GAN	protein_coding	195.876	215.508	197.678	188.856	108.47	103.481	213	268	243	241	91	60
ENSG00000145555	121.625	-0.500313	0.247878	-2.01839	0.0435511	0.26347	MYO10	protein_coding	84.6038	100.517	117.143	152.026	132.31	143.149	92	125	144	194	111	83
ENSG00000240065	1189.44	-0.658874	0.326519	-2.01787	0.0436045	0.263567	PSMB9	protein_coding	1083.3	922.342	759.801	865.135	1374.36	2131.72	1178	1147	934	1104	1153	1236
ENSG00000183765	42.9516	0.732915	0.36325	2.01766	0.0436267	0.263567	CHEK2	protein_coding	45.9803	65.939	50.4365	40.7491	32.1835	22.421	50	82	62	52	27	13
ENSG00000100243	667.01	-0.462181	0.229123	-2.01717	0.0436776	0.263567	CYB5R3	protein_coding	486.472	585.41	610.932	656.688	957.162	705.398	529	728	751	838	803	409
ENSG00000170448	88.4111	0.630171	0.312415	2.0171	0.0436854	0.263567	NFXL1	protein_coding	115.87	99.7127	109.008	96.3873	56.0232	53.4654	126	124	134	123	47	31
ENSG00000235552	545.782	-0.854688	0.423743	-2.017	0.0436959	0.263567	AP005202.1	transcribed_processed_pseudogene	496.587	348.19	319.702	359.689	486.329	1264.2	540	433	393	459	408	733
ENSG00000233922	179.782	-0.4798	0.237966	-2.01625	0.0437736	0.26388	LINC01694	lincRNA	137.941	162.435	150.496	197.476	252.7	177.643	150	202	185	252	212	103
ENSG00000229180	56.8635	0.581682	0.288561	2.0158	0.0438208	0.264009	AC006001.3	transcribed_unprocessed_pseudogene	69.8901	66.7432	68.3333	47.8018	45.2953	43.1172	76	83	84	61	38	25
ENSG00000110987	83.5674	0.647037	0.321036	2.01546	0.043856	0.264037	BCL7A	protein_coding	87.3626	110.166	110.635	90.1182	54.8312	48.2913	95	137	136	115	46	28
ENSG00000165119	4317.33	-0.355313	0.176311	-2.01526	0.043877	0.264037	HNRNPK	protein_coding	3619.57	3469.04	4275.71	4782.53	4660.65	5096.46	3936	4314	5256	6103	3910	2955
ENSG00000198056	119.67	0.822073	0.408028	2.01475	0.0439314	0.264208	PRIM1	protein_coding	132.423	163.239	165.139	148.107	45.2953	63.8135	144	203	203	189	38	37
ENSG00000176343	31.7721	1.25252	0.621856	2.01416	0.0439928	0.264335	RPL37AP8	processed_pseudogene	62.5332	41.0109	32.5396	39.9655	5.95991	8.62344	68	51	40	51	5	5
ENSG00000140718	216.389	-0.543976	0.270091	-2.01405	0.0440042	0.264335	FTO	protein_coding	174.725	164.848	187.916	188.073	336.139	246.631	190	205	231	240	282	143
ENSG00000255112	81.541	-0.599623	0.297801	-2.0135	0.0440615	0.264359	CHMP1B	protein_coding	57.0156	66.7432	69.9602	74.4455	122.774	98.3073	62	83	86	95	103	57
ENSG00000140319	4239.88	-0.744703	0.369863	-2.01346	0.0440666	0.264359	SRP14	protein_coding	3669.23	2742.1	3094.52	2931.58	4157.64	8844.21	3990	3410	3804	3741	3488	5128
ENSG00000091640	441.03	-0.511371	0.254	-2.01327	0.0440857	0.264359	SPAG7	protein_coding	366.923	324.066	397.797	391.818	494.673	670.904	399	403	489	500	415	389
ENSG00000092978	128.913	0.606209	0.301165	2.01288	0.0441271	0.264452	GPATCH2	protein_coding	156.333	147.961	165.139	144.189	82.2468	77.611	170	184	203	184	69	45
ENSG00000143622	69.0982	0.552391	0.2745	2.01235	0.044183	0.264495	RIT1	protein_coding	79.0861	90.8672	76.4682	56.4218	54.8312	56.9147	86	113	94	72	46	33
ENSG00000131748	85.5518	0.614759	0.30551	2.01224	0.0441949	0.264495	STARD3	protein_coding	90.1214	113.383	109.008	90.1182	57.2152	53.4654	98	141	134	115	48	31
ENSG00000259956	319.22	-0.471205	0.234188	-2.01208	0.0442118	0.264495	RBM15B	protein_coding	248.294	253.302	300.178	300.917	446.993	365.634	270	315	369	384	375	212
ENSG00000225830	31.3011	0.752911	0.374365	2.01117	0.0443079	0.264915	ERCC6	protein_coding	39.5431	43.4233	35.7936	27.4273	22.6477	18.9716	43	54	44	35	19	11
ENSG00000124788	243.497	0.451794	0.224697	2.01069	0.0443585	0.264982	ATXN1	protein_coding	267.605	269.385	309.127	242.927	194.293	177.643	291	335	380	310	163	103
ENSG00000117408	60.0387	-0.696573	0.346455	-2.01057	0.0443709	0.264982	IPO13	protein_coding	59.7744	43.4233	34.1666	57.9891	94.1666	70.7122	65	54	42	74	79	41
ENSG00000127540	1071.64	-0.823498	0.409761	-2.0097	0.0444626	0.265375	UQCR11	protein_coding	1029.04	637.679	653.233	714.677	1020.34	2374.9	1119	793	803	912	856	1377
ENSG00000149806	7875.61	-0.685362	0.341084	-2.00936	0.0444987	0.265377	FAU	protein_coding	7283.28	5424.69	5408.09	5642.18	8494.07	15001.3	7920	6746	6648	7200	7126	8698
ENSG00000118496	450.746	0.580003	0.288718	2.00889	0.0445488	0.265377	FBXO30	protein_coding	494.748	504.997	618.253	226.471	437.458	422.549	538	628	760	289	367	245
ENSG00000171475	634.107	-0.409131	0.203666	-2.00884	0.0445544	0.265377	WIPF2	protein_coding	491.989	540.379	602.797	720.946	822.468	626.062	535	672	741	920	690	363
ENSG00000211460	822.127	-0.432012	0.215072	-2.00869	0.0445702	0.265377	TSN	protein_coding	730.167	709.247	658.114	787.555	890.411	1157.27	794	882	809	1005	747	671
ENSG00000137207	153.827	-0.552646	0.275157	-2.00848	0.0445927	0.265377	YIPF3	protein_coding	114.951	126.249	131.786	130.867	227.669	191.44	125	157	162	167	191	111
ENSG00000162384	382.28	-0.466903	0.232521	-2.00801	0.0446426	0.26548	C1orf123	protein_coding	325.541	303.963	331.091	355.771	421.962	555.35	354	378	407	454	354	322
ENSG00000160392	63.8757	-0.59444	0.296062	-2.00783	0.0446618	0.26548	C19orf47	protein_coding	58.8548	41.0109	52.8769	70.5273	85.8227	74.1616	64	51	65	90	72	43
ENSG00000273373	87.1939	-0.582785	0.290419	-2.0067	0.0447813	0.265937	AL355488.2	antisense_RNA	66.2117	64.3308	78.9086	89.3346	134.694	89.6838	72	80	97	114	113	52
ENSG00000100060	664.197	-0.458676	0.228582	-2.00661	0.0447907	0.265937	MFNG	protein_coding	561.879	567.719	546.666	577.54	822.468	908.911	611	706	672	737	690	527
ENSG00000094916	244.523	-0.406611	0.202901	-2.00399	0.0450714	0.267448	CBX5	protein_coding	194.957	202.642	233.472	290.729	269.388	275.95	212	252	287	371	226	160
ENSG00000182287	461.833	-0.507808	0.253448	-2.0036	0.0451134	0.2675	AP1S2	protein_coding	365.084	363.469	413.254	393.386	545.928	689.876	397	452	508	502	458	400
ENSG00000221909	17.5985	1.02772	0.512985	2.00342	0.0451324	0.2675	FAM200A	protein_coding	27.5882	20.1034	21.9643	8.62	8.34388	18.9716	30	25	27	11	7	11
ENSG00000182858	53.4396	-0.746531	0.372691	-2.00308	0.0451686	0.267559	ALG12	protein_coding	35.8646	43.4233	39.8611	42.3164	95.3586	63.8135	39	54	49	54	80	37
ENSG00000130827	40.7794	-0.805952	0.402446	-2.00264	0.0452164	0.267584	PLXNA3	protein_coding	31.2666	28.1447	30.0992	45.4509	78.6709	31.0444	34	35	37	58	66	18
ENSG00000145495	1116.97	-0.335011	0.167302	-2.00243	0.0452381	0.267584	2024-03-06	protein_coding	951.793	997.931	1012.8	1157.43	1300.45	1281.44	1035	1241	1245	1477	1091	743
ENSG00000198718	92.9403	0.77665	0.387919	2.00209	0.0452751	0.267584	TOGARAM1	protein_coding	109.433	119.012	126.091	113.627	42.9114	46.5666	119	148	155	145	36	27
ENSG00000165209	342.381	0.491096	0.245294	2.00207	0.0452775	0.267584	STRBP	protein_coding	411.984	389.201	400.238	351.069	208.597	293.197	448	484	492	448	175	170
ENSG00000082068	82.2712	0.756299	0.37781	2.0018	0.0453067	0.267603	WDR70	protein_coding	102.996	107.754	101.686	98.7382	39.3354	43.1172	112	134	125	126	33	25
ENSG00000151353	195.482	0.421823	0.21085	2.00059	0.0454371	0.268109	TMEM18	protein_coding	240.937	217.116	214.762	181.02	162.11	156.947	262	270	264	231	136	91
ENSG00000114439	665.289	0.567089	0.283471	2.00051	0.0454448	0.268109	BBX	protein_coding	813.852	791.269	780.952	773.449	399.314	432.897	885	984	960	987	335	251
ENSG00000168944	117.88	0.474464	0.237209	2.0002	0.0454791	0.268157	CEP120	protein_coding	137.021	133.486	140.734	105.007	85.8227	105.206	149	166	173	134	72	61
ENSG00000177683	151.231	0.531403	0.265792	1.99932	0.0455737	0.268444	THAP5	protein_coding	178.404	181.734	178.968	155.16	125.158	87.9591	194	226	220	198	105	51
ENSG00000145293	645.572	-0.534608	0.267403	-1.99926	0.0455805	0.268444	ENOPH1	protein_coding	550.844	568.523	460.436	523.469	797.436	972.725	599	707	566	668	669	564
ENSG00000127603	670.43	0.57919	0.290057	1.99682	0.045845	0.269817	MACF1	protein_coding	767.871	811.372	833.828	774.233	469.641	365.634	835	1009	1025	988	394	212
ENSG00000101193	632.868	-0.42814	0.214443	-1.99652	0.0458769	0.269817	GID8	protein_coding	507.623	537.162	572.698	582.242	840.348	757.138	552	668	704	743	705	439
ENSG00000198825	46.0206	0.673877	0.337609	1.99603	0.0459311	0.269817	INPP5F	protein_coding	64.3724	52.2688	54.5039	44.6673	30.9915	29.3197	70	65	67	57	26	17
ENSG00000132326	25.673	1.01435	0.508216	1.9959	0.0459444	0.269817	PER2	protein_coding	37.7039	32.9695	34.1666	24.2927	21.4557	3.44938	41	41	42	31	18	2
ENSG00000103353	207.332	-0.460816	0.230882	-1.9959	0.0459453	0.269817	UBFD1	protein_coding	163.69	183.343	174.901	193.558	264.62	263.877	178	228	215	247	222	153
ENSG00000198840	42027.8	-0.604857	0.30312	-1.99544	0.0459948	0.26988	MT-ND3	protein_coding	39196.4	30224.2	30610.9	30098.7	54411.6	67625.1	42623	37586	37629	38409	45648	39210
ENSG00000196937	352.675	-0.393648	0.197286	-1.99531	0.0460088	0.26988	FAM3C	protein_coding	292.435	296.726	323.769	364.391	388.586	450.144	318	369	398	465	326	261
ENSG00000245532	860.287	0.555219	0.278314	1.99493	0.0460501	0.269967	NEAT1	lincRNA	969.265	1027.68	1077.88	982.68	612.679	491.536	1054	1278	1325	1254	514	285
ENSG00000069424	531.055	-0.552674	0.277121	-1.99434	0.0461144	0.270013	KCNAB2	protein_coding	377.039	418.954	495.416	484.287	872.531	538.103	410	521	609	618	732	312
ENSG00000103168	73.4662	-0.609041	0.305393	-1.99428	0.0461211	0.270013	TAF1C	protein_coding	62.5332	60.3101	52.0634	78.3637	116.814	70.7122	68	75	64	100	98	41
ENSG00000081019	113.296	0.755523	0.378908	1.99395	0.0461575	0.270013	RSBN1	protein_coding	115.87	164.043	149.682	127.733	81.0548	41.3925	126	204	184	163	68	24
ENSG00000166685	86.7854	-0.544414	0.273052	-1.99382	0.0461723	0.270013	COG1	protein_coding	61.6136	77.1969	73.2142	97.9546	122.774	87.9591	67	96	90	125	103	51
ENSG00000137055	133.489	0.730253	0.366289	1.99365	0.04619	0.270013	PLAA	protein_coding	184.841	160.827	156.19	159.078	57.2152	82.7851	201	200	192	203	48	48
ENSG00000119335	3311.85	0.59982	0.300988	1.99284	0.046279	0.270379	SET	protein_coding	3717.97	4114.76	4142.3	3955.8	2093.12	1847.14	4043	5117	5092	5048	1756	1071
ENSG00000162613	1221.05	-0.391495	0.196482	-1.99252	0.0463139	0.270429	FUBP1	protein_coding	1092.49	961.745	1113.67	1365.1	1197.94	1595.34	1188	1196	1369	1742	1005	925
ENSG00000173208	55.0034	-0.776476	0.389772	-1.99213	0.0463568	0.270525	ABCD2	protein_coding	47.8195	35.3819	37.4206	59.5564	42.9114	106.931	52	44	46	76	36	62
ENSG00000177613	130.25	-0.475168	0.238661	-1.99097	0.0464837	0.271078	CSTF2T	protein_coding	105.755	105.342	117.143	173.184	148.998	131.076	115	131	144	221	125	76
ENSG00000189159	1689.86	-0.401479	0.201677	-1.9907	0.0465138	0.271078	JPT1	protein_coding	1555.05	1470.76	1342.26	1628.4	2257.62	1885.09	1691	1829	1650	2078	1894	1093
ENSG00000180758	52.1834	0.780649	0.39219	1.99049	0.0465373	0.271078	GPR157	protein_coding	50.5783	87.6507	61.0118	43.1	50.0633	20.6963	55	109	75	55	42	12
ENSG00000139496	308.98	0.482466	0.242432	1.99011	0.046579	0.271078	NUP58	protein_coding	340.254	377.139	366.071	325.993	244.356	200.064	370	469	450	416	205	116
ENSG00000172915	23.1349	0.959072	0.481986	1.98984	0.046609	0.271078	NBEA	protein_coding	32.1862	24.9282	35.7936	24.2927	9.53586	12.0728	35	31	44	31	8	7
ENSG00000145358	26.6921	0.802127	0.403158	1.98961	0.0466342	0.271078	DDIT4L	protein_coding	39.5431	30.5571	31.7262	17.24	23.8397	17.2469	43	38	39	22	20	10
ENSG00000204130	63.1471	0.588593	0.295845	1.98953	0.0466428	0.271078	RUFY2	protein_coding	73.5685	81.2176	74.0277	61.1237	44.1034	44.8419	80	101	91	78	37	26
ENSG00000160285	105.788	-0.550324	0.276636	-1.98934	0.0466636	0.271078	LSS	protein_coding	72.6489	90.0631	94.365	104.224	156.15	117.279	79	112	116	133	131	68
ENSG00000165915	70.9359	-0.693699	0.348935	-1.98805	0.0468065	0.271715	SLC39A13	protein_coding	51.498	45.8357	64.2658	54.8546	110.854	98.3073	56	57	79	70	93	57
ENSG00000031698	496.442	0.489451	0.246219	1.98787	0.0468264	0.271715	SARS	protein_coding	652.001	544.399	545.039	523.469	317.067	396.678	709	677	670	668	266	230
ENSG00000140284	372.835	0.380818	0.191625	1.98731	0.0468878	0.271788	SLC27A2	protein_coding	424.858	454.336	385.595	326.777	303.956	341.488	462	565	474	417	255	198
ENSG00000178096	26.6169	-0.805329	0.40526	-1.98719	0.0469013	0.271788	BOLA1	protein_coding	22.0706	20.1034	15.4563	26.6436	35.7595	39.6678	24	25	19	34	30	23
ENSG00000139746	899.141	0.461084	0.232046	1.98703	0.0469187	0.271788	RBM26	protein_coding	1020.76	1055.02	1051.84	979.546	630.559	657.106	1110	1312	1293	1250	529	381
ENSG00000182578	58.9321	-0.688676	0.346686	-1.98645	0.0469833	0.272008	CSF1R	protein_coding	48.7391	36.1861	49.623	48.5855	89.3987	81.0604	53	45	61	62	75	47
ENSG00000038382	241.601	0.44561	0.224404	1.98575	0.0470616	0.272303	TRIO	protein_coding	263.927	288.684	285.535	228.822	220.517	162.121	287	359	351	292	185	94
ENSG00000159459	246.111	0.401996	0.20248	1.98536	0.0471039	0.272303	UBR1	protein_coding	292.435	285.468	262.758	223.336	191.909	220.76	318	355	323	285	161	128
ENSG00000111711	390.135	-0.463745	0.233619	-1.98505	0.0471387	0.272303	GOLT1B	protein_coding	342.094	325.675	314.008	345.584	468.449	545.002	372	405	386	441	393	316
ENSG00000150457	118.806	0.649845	0.327372	1.98503	0.0471407	0.272303	LATS2	protein_coding	133.343	156.806	147.242	102.656	122.774	50.016	145	195	181	131	103	29
ENSG00000131236	1263.64	0.425698	0.214515	1.98447	0.0472039	0.272515	CAP1	protein_coding	1540.34	1492.47	1315.42	1308.67	898.755	1026.19	1675	1856	1617	1670	754	595
ENSG00000168887	78.0389	-0.640044	0.322667	-1.98361	0.0472996	0.272779	C2orf68	protein_coding	61.6136	60.3101	59.3849	68.96	83.4388	134.526	67	75	73	88	70	78
ENSG00000220583	19.7291	1.38927	0.700386	1.98358	0.0473029	0.272779	RPL35P2	processed_pseudogene	16.5529	10.4538	59.3849	14.8891	11.9198	5.17407	18	13	73	19	10	3
ENSG00000092148	485.16	0.603811	0.304488	1.98304	0.0473635	0.272974	HECTD1	protein_coding	572.915	587.018	598.729	578.324	282.5	291.472	623	730	736	738	237	169
ENSG00000127481	189.455	1.06678	0.538023	1.98279	0.0473912	0.27298	UBR4	protein_coding	242.776	238.024	291.23	262.518	60.7911	41.3925	264	296	358	335	51	24
ENSG00000172046	103.235	-0.646767	0.326392	-1.98157	0.0475278	0.27355	USP19	protein_coding	68.9705	86.0424	86.2301	94.0364	182.373	101.757	75	107	106	120	153	59
ENSG00000103356	103.827	-0.591456	0.298501	-1.98142	0.0475437	0.27355	EARS2	protein_coding	83.6842	78.8052	84.6031	83.8491	145.422	146.599	91	98	104	107	122	85
ENSG00000187187	23.6504	0.822694	0.415456	1.98022	0.047679	0.274034	ZNF546	protein_coding	30.347	32.9695	26.8452	14.8891	17.8797	18.9716	33	41	33	19	15	11
ENSG00000107290	552.265	0.537556	0.271505	1.97991	0.0477134	0.274034	SETX	protein_coding	674.991	659.39	630.456	631.611	348.059	369.083	734	820	775	806	292	214
ENSG00000167487	53.1914	-0.614748	0.310511	-1.97979	0.0477267	0.274034	KLHL26	protein_coding	39.5431	35.3819	51.2499	63.4746	69.135	60.3641	43	44	63	81	58	35
ENSG00000169093	53.8771	-0.590772	0.298412	-1.97972	0.047735	0.274034	ASMTL	protein_coding	45.0607	43.4233	39.8611	58.7728	61.9831	74.1616	49	54	49	75	52	43
ENSG00000130312	572.226	-0.477006	0.241061	-1.97878	0.0478412	0.27449	MRPL34	protein_coding	468.08	473.635	492.162	482.72	801.012	715.746	509	589	605	616	672	415
ENSG00000165275	47.4228	0.761386	0.384989	1.97768	0.0479647	0.274982	TRMT10B	protein_coding	65.2921	45.0315	69.9602	49.3691	23.8397	31.0444	71	56	86	63	20	18
ENSG00000164291	43.1963	0.669107	0.338353	1.97754	0.0479807	0.274982	ARSK	protein_coding	46.8999	57.8977	54.5039	30.5618	41.7194	27.595	51	72	67	39	35	16
ENSG00000156502	73.2663	0.539962	0.273097	1.97718	0.0480214	0.275061	SUPV3L1	protein_coding	91.041	89.2589	81.3491	66.6091	59.5991	51.7407	99	111	100	85	50	30
ENSG00000164754	3556.91	0.366356	0.185437	1.97563	0.0481962	0.275887	RAD21	protein_coding	3979.14	3900.86	4139.04	3473.86	2635.47	3213.1	4327	4851	5088	4433	2211	1863
ENSG00000171793	463.442	-0.393949	0.199427	-1.97541	0.048222	0.275887	CTPS1	protein_coding	398.19	431.82	370.952	464.697	592.415	522.581	433	537	456	593	497	303
ENSG00000144535	46.6184	0.718376	0.3637	1.97519	0.0482465	0.275887	DIS3L2	protein_coding	62.5332	58.7018	54.5039	50.1528	26.2236	27.595	68	73	67	64	22	16
ENSG00000177853	214.802	0.642219	0.325207	1.9748	0.048291	0.275987	ZNF518A	protein_coding	253.811	252.498	281.468	252.331	107.278	141.424	276	314	346	322	90	82
ENSG00000156398	122.778	-0.556183	0.281707	-1.97433	0.0483443	0.276137	SFXN2	protein_coding	94.7195	98.1044	104.127	103.44	177.605	158.671	103	122	128	132	149	92
ENSG00000135317	500.909	-0.607893	0.308067	-1.97325	0.048467	0.276684	SNX14	protein_coding	433.135	374.727	380.714	376.146	569.768	870.968	471	466	468	480	478	505
ENSG00000075234	89.7565	-0.638805	0.32382	-1.97272	0.0485277	0.276701	TTC38	protein_coding	75.4077	66.7432	67.5198	69.7437	141.846	117.279	82	83	83	89	119	68
ENSG00000102401	86.7753	0.567719	0.287791	1.97268	0.0485325	0.276701	ARMCX3	protein_coding	94.7195	99.7127	117.956	87.7673	58.4071	62.0888	103	124	145	112	49	36
ENSG00000106993	80.9601	0.594917	0.301613	1.97245	0.0485581	0.276701	CDC37L1	protein_coding	114.951	88.4548	88.6705	71.3109	46.4873	75.8863	125	110	109	91	39	44
ENSG00000167315	380.625	-0.586753	0.297523	-1.97212	0.0485956	0.276701	ACAA2	protein_coding	343.013	271.798	296.111	285.244	483.945	603.641	373	338	364	364	406	350
ENSG00000115839	377.786	0.401288	0.203509	1.97184	0.0486278	0.276701	RAB3GAP1	protein_coding	428.537	447.903	414.067	362.824	275.348	338.039	466	557	509	463	231	196
ENSG00000172500	417.28	-0.448637	0.227558	-1.97153	0.0486636	0.276701	FIBP	protein_coding	329.219	365.077	364.444	419.246	603.143	422.549	358	454	448	535	506	245
ENSG00000228224	482.692	-0.793023	0.402349	-1.97098	0.0487258	0.276701	NACAP1	transcribed_processed_pseudogene	446.009	308.788	303.432	383.198	380.242	1074.48	485	384	373	489	319	623
ENSG00000260193	21.3965	-1.0208	0.51792	-1.97095	0.0487291	0.276701	AL138781.1	lincRNA	11.9549	8.84548	21.1508	17.24	38.1434	31.0444	13	11	26	22	32	18
ENSG00000153250	694.484	0.458707	0.232733	1.97095	0.0487292	0.276701	RBMS1	protein_coding	793.62	808.155	812.678	753.075	476.793	522.581	863	1005	999	961	400	303
ENSG00000064545	234.56	-0.427278	0.216798	-1.97085	0.0487406	0.276701	TMEM161A	protein_coding	176.564	192.992	230.218	252.331	289.652	265.602	192	240	283	322	243	154
ENSG00000178761	157.368	-0.566527	0.287507	-1.97048	0.0487831	0.276789	FAM219B	protein_coding	105.755	131.878	142.361	142.622	249.124	172.469	115	164	175	182	209	100
ENSG00000143093	307.888	-0.556632	0.282529	-1.97018	0.0488181	0.276835	STRIP1	protein_coding	196.796	227.57	322.142	275.84	438.65	386.33	214	283	396	352	368	224
ENSG00000187522	497.76	-0.490396	0.248972	-1.96969	0.0488745	0.277	HSPA14	protein_coding	410.144	370.706	458.809	470.182	516.128	760.588	446	461	564	600	433	441
ENSG00000176973	54.3439	-0.706723	0.358962	-1.9688	0.0489765	0.277244	FAM89B	protein_coding	37.7039	36.1861	48.8095	43.1	77.4789	82.7851	41	45	60	55	65	48
ENSG00000132153	427.164	-0.377732	0.191874	-1.96864	0.048994	0.277244	DHX30	protein_coding	370.601	363.469	379.087	422.38	506.593	520.856	403	452	466	539	425	302
ENSG00000131724	588.77	-0.355156	0.18041	-1.9686	0.0489987	0.277244	IL13RA1	protein_coding	507.623	533.945	508.432	625.342	729.493	627.787	552	664	625	798	612	364
ENSG00000087206	192.477	0.447504	0.227361	1.96825	0.0490391	0.277319	UIMC1	protein_coding	228.982	237.22	201.746	172.4	179.989	134.526	249	295	248	220	151	78
ENSG00000111011	1087.35	0.569874	0.289635	1.96756	0.0491186	0.277615	RSRC2	protein_coding	1379.41	1239.17	1282.06	1267.14	604.335	751.964	1500	1541	1576	1617	507	436
ENSG00000184939	29.9903	0.750472	0.38152	1.96706	0.0491765	0.277789	ZFP90	protein_coding	42.3019	33.7737	36.6071	23.5091	17.8797	25.8703	46	42	45	30	15	15
ENSG00000175063	1416.48	-0.448933	0.228265	-1.96672	0.0492153	0.277843	UBE2C	protein_coding	1185.37	1139.46	1267.42	1235.8	1985.84	1685.02	1289	1417	1558	1577	1666	977
ENSG00000178568	303.161	0.526981	0.267978	1.9665	0.0492404	0.277843	ERBB4	protein_coding	354.048	363.469	358.75	339.315	189.525	213.861	385	452	441	433	159	124
ENSG00000196547	134.385	-0.557546	0.283584	-1.96607	0.0492909	0.277975	MAN2A2	protein_coding	84.6038	115.795	125.278	130.867	201.445	148.323	92	144	154	167	169	86
ENSG00000117000	353.98	0.550794	0.280343	1.96472	0.0494472	0.278474	RLF	protein_coding	393.592	450.315	420.575	399.655	206.213	253.529	428	560	517	510	173	147
ENSG00000118579	258.728	-0.442553	0.225298	-1.9643	0.0494958	0.278474	MED28	protein_coding	207.831	214.704	233.472	251.547	286.076	358.735	226	267	287	321	240	208
ENSG00000175105	175.698	0.496311	0.252688	1.96412	0.049516	0.278474	ZNF654	protein_coding	194.037	221.941	202.559	182.587	116.814	136.25	211	276	249	233	98	79
ENSG00000019582	6219.82	-0.557933	0.28414	-1.96358	0.0495783	0.278474	CD74	protein_coding	4806.78	5241.35	5046.9	4965.91	10545.5	6712.49	5227	6518	6204	6337	8847	3892
ENSG00000105193	9163.22	-0.622006	0.316785	-1.9635	0.0495886	0.278474	RPS16	protein_coding	8579.93	6654.21	6417.63	6759.65	10367.9	16200	9330	8275	7889	8626	8698	9393
ENSG00000115525	24.2786	0.881663	0.449029	1.96349	0.0495897	0.278474	ST3GAL5	protein_coding	31.2666	34.5778	30.0992	25.0764	14.3038	10.3481	34	43	37	32	12	6
ENSG00000180616	13.9184	1.06006	0.539909	1.96341	0.0495987	0.278474	SSTR2	protein_coding	15.6333	20.1034	20.3373	9.40364	5.95991	12.0728	17	25	25	12	5	7
ENSG00000185340	291.803	-0.454112	0.2313	-1.96331	0.0496107	0.278474	GAS2L1	protein_coding	222.545	232.395	283.095	285.244	398.122	329.416	242	289	348	364	334	191
ENSG00000183666	17.2418	0.98454	0.501509	1.96316	0.0496282	0.278474	GUSBP1	transcribed_unprocessed_pseudogene	28.5078	21.7116	19.5238	14.8891	11.9198	6.89876	31	27	24	19	10	4
ENSG00000169607	267.724	0.718585	0.366112	1.96275	0.0496755	0.278474	CKAP2L	protein_coding	326.46	297.53	377.46	328.344	114.43	162.121	355	370	464	419	96	94
ENSG00000196141	529.355	0.614678	0.313272	1.96212	0.049748	0.278474	SPATS2L	protein_coding	590.387	693.164	641.031	629.26	348.059	274.226	642	862	788	803	292	159
ENSG00000074582	267.637	-0.405237	0.206531	-1.96211	0.0497494	0.278474	BCS1L	protein_coding	226.223	238.828	225.337	271.922	346.867	296.647	246	297	277	347	291	172
ENSG00000177688	18.8373	1.24827	0.636202	1.96207	0.0497543	0.278474	SUMO4	protein_coding	30.347	25.7323	25.2182	23.5091	4.76793	3.44938	33	32	31	30	4	2
ENSG00000132952	129.181	0.451019	0.229875	1.96202	0.0497606	0.278474	USPL1	protein_coding	146.217	141.528	159.444	110.493	100.127	117.279	159	176	196	141	84	68
ENSG00000158079	35.1686	0.694059	0.353826	1.96159	0.0498108	0.278497	PTPDC1	protein_coding	42.3019	44.2274	43.9285	29.7782	21.4557	29.3197	46	55	54	38	18	17
ENSG00000171848	2152.75	-0.418415	0.213312	-1.96151	0.0498191	0.278497	RRM2	protein_coding	1821.74	1897.76	1806.76	1897.18	2774.94	2718.11	1981	2360	2221	2421	2328	1576
ENSG00000186130	59.6398	0.570422	0.290876	1.96105	0.0498731	0.278646	ZBTB6	protein_coding	65.2921	72.3721	76.4682	52.5037	42.9114	48.2913	71	90	94	67	36	28
ENSG00000124164	227.944	0.405005	0.206573	1.96059	0.0499271	0.278796	VAPB	protein_coding	260.249	244.457	275.774	215.5	187.141	184.542	283	304	339	275	157	107
ENSG00000172270	207.845	-0.538492	0.274984	-1.95826	0.050199	0.279866	BSG	protein_coding	173.806	166.456	168.393	199.827	338.523	200.064	189	207	207	255	284	116
ENSG00000111843	222.414	0.48612	0.248254	1.95815	0.0502121	0.279866	TMEM14C	protein_coding	280.48	264.56	231.031	158.295	162.11	238.007	305	329	284	202	136	138
ENSG00000146463	150.379	0.466753	0.238367	1.95813	0.0502148	0.279866	ZMYM4	protein_coding	185.76	163.239	176.528	148.891	119.198	108.655	202	203	217	190	100	63
ENSG00000245060	30.5256	-0.879808	0.449337	-1.95802	0.0502282	0.279866	LINC00847	lincRNA	11.0353	28.1447	25.2182	35.2637	52.4472	31.0444	12	35	31	45	44	18
ENSG00000100105	85.7575	-0.554166	0.283112	-1.95741	0.0502996	0.280112	PATZ1	protein_coding	52.4176	71.568	83.7896	95.6037	102.511	108.655	57	89	103	122	86	63
ENSG00000119403	640.188	-0.400689	0.204761	-1.95686	0.0503634	0.280296	PHF19	protein_coding	532.452	552.441	568.63	593.997	779.557	814.053	579	687	699	758	654	472
ENSG00000177732	49.1734	-0.619003	0.316371	-1.95657	0.0503975	0.280296	SOX12	protein_coding	36.7843	36.1861	43.9285	61.9073	67.943	48.2913	40	45	54	79	57	28
ENSG00000103319	187.041	-0.515842	0.263666	-1.95643	0.050415	0.280296	EEF2K	protein_coding	158.172	156.002	147.242	170.049	287.268	203.513	172	194	181	217	241	118
ENSG00000175073	186.381	0.435681	0.222784	1.95561	0.0505105	0.280453	VCPIP1	protein_coding	197.715	221.941	224.524	181.02	143.038	150.048	215	276	276	231	120	87
ENSG00000103257	1006.41	0.490135	0.250669	1.9553	0.0505471	0.280453	SLC7A5	protein_coding	1109.05	1143.48	1277.99	1104.14	775.981	627.787	1206	1422	1571	1409	651	364
ENSG00000165283	1171.66	-0.557281	0.285015	-1.95527	0.0505517	0.280453	STOML2	protein_coding	1023.52	995.519	823.253	894.13	1444.68	1848.87	1113	1238	1012	1141	1212	1072
ENSG00000239039	233.022	1.79276	0.916891	1.95526	0.0505529	0.280453	SNORD13	snoRNA	725.569	144.744	214.762	150.458	29.7996	132.801	789	180	264	192	25	77
ENSG00000159842	151.155	-0.48797	0.24962	-1.95485	0.0506008	0.280567	ABR	protein_coding	121.388	121.424	135.04	161.429	219.325	148.323	132	151	166	206	184	86
ENSG00000140320	105.755	0.607513	0.31081	1.95461	0.0506291	0.280572	BAHD1	protein_coding	98.3979	131.074	155.377	109.709	72.7109	67.2629	107	163	191	140	61	39
ENSG00000031003	79.442	0.544606	0.278743	1.95379	0.050726	0.280767	FAM13B	protein_coding	95.6391	86.0424	102.5	69.7437	72.7109	50.016	104	107	126	89	61	29
ENSG00000273723	15.0918	-1.01051	0.517223	-1.95372	0.0507341	0.280767	AL139089.1	lincRNA	11.0353	8.04135	10.5754	14.1055	22.6477	24.1456	12	10	13	18	19	14
ENSG00000273329	16.2722	1.04222	0.533529	1.95345	0.0507667	0.280767	AC078846.1	lincRNA	16.5529	23.3199	26.8452	15.6727	8.34388	6.89876	18	29	33	20	7	4
ENSG00000125630	410.59	-0.449108	0.229941	-1.95314	0.0508024	0.280767	POLR1B	protein_coding	358.646	337.737	343.293	359.689	520.896	543.277	390	420	422	459	437	315
ENSG00000107951	255.674	0.406685	0.208224	1.95312	0.0508055	0.280767	MTPAP	protein_coding	297.033	313.613	263.571	204.529	243.164	212.137	323	390	324	261	204	123
ENSG00000166855	282.77	0.433451	0.22195	1.95292	0.050829	0.280767	CLPX	protein_coding	320.023	336.932	318.889	282.109	195.485	243.181	348	419	392	360	164	141
ENSG00000168283	519.952	-0.428568	0.219548	-1.95205	0.0509328	0.281123	BMI1	protein_coding	435.893	446.295	445.793	463.129	666.318	662.281	474	555	548	591	559	384
ENSG00000158435	334.422	-0.419265	0.214815	-1.95175	0.0509682	0.281123	CNOT11	protein_coding	263.007	252.498	343.293	394.169	386.202	367.359	286	314	422	503	324	213
ENSG00000170860	1503.49	-0.88217	0.452062	-1.95144	0.0510052	0.281123	LSM3	protein_coding	1426.31	895.002	850.098	918.422	1273.04	3658.07	1551	1113	1045	1172	1068	2121
ENSG00000090447	65.3343	-0.556854	0.285356	-1.95143	0.0510054	0.281123	TFAP4	protein_coding	48.7391	52.2688	57.7579	73.6619	90.5907	68.9876	53	65	71	94	76	40
ENSG00000172340	144.537	0.472406	0.242108	1.95122	0.0510309	0.281123	SUCLG2	protein_coding	167.368	192.188	145.615	129.3	127.542	105.206	182	239	179	165	107	61
ENSG00000120896	35.9238	-0.890111	0.456237	-1.95099	0.0510587	0.281125	SORBS3	protein_coding	18.3921	24.9282	31.7262	25.86	71.519	43.1172	20	31	39	33	60	25
ENSG00000008710	37.4821	-0.898031	0.460749	-1.94907	0.0512871	0.282231	PKD1	protein_coding	20.2313	23.3199	34.1666	23.5091	66.751	56.9147	22	29	42	30	56	33
ENSG00000104177	160.546	0.441489	0.22656	1.94867	0.0513354	0.282344	MYEF2	protein_coding	187.6	182.539	186.289	157.511	125.158	124.178	204	227	229	201	105	72
ENSG00000099814	43.0605	-0.821211	0.421521	-1.94821	0.0513902	0.282494	CEP170B	protein_coding	30.347	33.7737	29.2857	37.6146	89.3987	37.9432	33	42	36	48	75	22
ENSG00000109861	598.544	0.42661	0.219022	1.9478	0.0514395	0.282596	CTSC	protein_coding	674.071	807.351	575.952	449.807	514.936	569.147	733	1004	708	574	432	330
ENSG00000214113	496.404	-0.51802	0.26598	-1.94759	0.0514639	0.282596	LYRM4	protein_coding	439.572	398.047	384.781	416.895	557.848	781.284	478	495	473	532	468	453
ENSG00000073050	79.4087	-0.674858	0.346656	-1.94677	0.0515627	0.282948	XRCC1	protein_coding	46.8999	65.939	69.9602	65.8255	134.694	93.1332	51	82	86	84	113	54
ENSG00000198799	55.4814	0.685971	0.352396	1.94659	0.0515834	0.282948	LRIG2	protein_coding	70.8097	76.3928	60.1983	54.8546	46.4873	24.1456	77	95	74	70	39	14
ENSG00000134516	650.83	-0.419875	0.215767	-1.94596	0.0516595	0.283112	DOCK2	protein_coding	564.638	555.657	548.293	581.458	839.156	815.778	614	691	674	742	704	473
ENSG00000149289	116.499	0.477132	0.245201	1.94588	0.0516687	0.283112	ZC3H12C	protein_coding	114.951	150.373	141.547	99.5219	97.7426	94.8579	125	187	174	127	82	55
ENSG00000077463	64.009	-0.64018	0.329268	-1.94425	0.0518653	0.283933	SIRT6	protein_coding	44.1411	45.8357	59.3849	56.4218	98.9346	79.3357	48	57	73	72	83	46
ENSG00000161671	465.814	-0.387763	0.199458	-1.94408	0.0518856	0.283933	EMC10	protein_coding	431.295	401.263	378.273	481.153	607.911	494.986	469	499	465	614	510	287
ENSG00000163468	3170.35	-0.46464	0.239019	-1.94395	0.0519018	0.283933	CCT3	protein_coding	2741.35	2515.33	2733.33	2818.74	3422.18	4791.19	2981	3128	3360	3597	2871	2778
ENSG00000110321	5674.17	0.393411	0.202463	1.94312	0.0520012	0.284325	EIF4G2	protein_coding	6315.86	6504.65	6512	5907.05	4736.94	4068.54	6868	8089	8005	7538	3974	2359
ENSG00000196850	253.868	0.422434	0.217458	1.9426	0.0520642	0.284517	PPTC7	protein_coding	261.168	340.149	271.706	230.389	214.557	205.238	284	423	334	294	180	119
ENSG00000237298	36.6811	0.76038	0.391505	1.9422	0.0521133	0.284634	TTN-AS1	antisense_RNA	51.498	43.4233	44.742	38.3982	17.8797	24.1456	56	54	55	49	15	14
ENSG00000156515	673.504	-0.408211	0.210338	-1.94074	0.0522898	0.285261	HK1	protein_coding	559.121	597.472	579.206	641.015	922.595	741.616	608	743	712	818	774	430
ENSG00000139514	855.762	0.387087	0.199463	1.94065	0.0523011	0.285261	SLC7A1	protein_coding	926.044	1012.41	972.935	752.291	853.46	617.439	1007	1259	1196	960	716	358
ENSG00000129460	549.254	-0.742384	0.382562	-1.94056	0.0523119	0.285261	NGDN	protein_coding	511.301	355.428	364.444	376.146	544.736	1143.47	556	442	448	480	457	663
ENSG00000100949	75.235	-0.688315	0.354844	-1.93977	0.052408	0.285633	RABGGTA	protein_coding	50.5783	68.3514	53.6904	65.8255	137.078	75.8863	55	85	66	84	115	44
ENSG00000175768	19.8521	1.04253	0.537532	1.93947	0.0524445	0.28568	TOMM5	protein_coding	28.5078	23.3199	29.2857	21.1582	4.76793	12.0728	31	29	36	27	4	7
ENSG00000138867	500.128	-0.49588	0.255755	-1.93889	0.052515	0.285821	GUCD1	protein_coding	407.386	409.305	427.083	411.409	740.221	605.366	443	509	525	525	621	351
ENSG00000100280	610.648	-0.479067	0.247149	-1.93837	0.0525777	0.285821	AP1B1	protein_coding	444.17	504.192	581.646	571.271	910.675	651.932	483	627	715	729	764	378
ENSG00000258890	142.487	0.460621	0.237637	1.93834	0.0525817	0.285821	CEP95	protein_coding	178.404	160.827	157.817	133.218	126.35	98.3073	194	200	194	170	106	57
ENSG00000108671	670.047	0.38679	0.199612	1.93771	0.0526587	0.285821	PSMD11	protein_coding	746.72	811.372	722.38	639.448	617.447	482.913	812	1009	888	816	518	280
ENSG00000189136	22.9974	0.8847	0.456595	1.9376	0.0526715	0.285821	UBE2Q2P1	transcribed_unprocessed_pseudogene	34.0254	23.3199	33.3531	19.5909	19.0717	8.62344	37	29	41	25	16	5
ENSG00000174456	40.5187	-0.70206	0.36234	-1.93757	0.0526755	0.285821	C12orf76	protein_coding	28.5078	32.1654	30.9127	34.48	58.4071	58.6394	31	40	38	44	49	34
ENSG00000102921	137.431	0.521349	0.269082	1.93751	0.052683	0.285821	N4BP1	protein_coding	159.092	148.765	180.595	142.622	107.278	86.2344	173	185	222	182	90	50
ENSG00000257497	49.5032	-0.756056	0.39025	-1.93736	0.0527009	0.285821	AC121761.1	antisense_RNA	26.6686	34.5778	47.996	39.9655	66.751	81.0604	29	43	59	51	56	47
ENSG00000142507	1487.64	-0.522966	0.269961	-1.93719	0.0527218	0.285821	PSMB6	protein_coding	1285.61	1175.64	1199.09	1195.05	1693.81	2376.62	1398	1462	1474	1525	1421	1378
ENSG00000120253	536.092	-0.442174	0.228288	-1.93691	0.0527564	0.285824	NUP43	protein_coding	443.25	443.882	474.265	474.1	637.711	743.341	482	552	583	605	535	431
ENSG00000155463	709.06	-0.492275	0.254178	-1.93673	0.0527782	0.285824	OXA1L	protein_coding	569.236	570.936	625.575	568.137	951.202	969.275	619	710	769	725	798	562
ENSG00000136870	50.7565	0.63331	0.327077	1.93627	0.0528346	0.285978	ZNF189	protein_coding	63.4528	61.1142	61.8253	50.9364	30.9915	36.2185	69	76	76	65	26	21
ENSG00000100644	1445.25	-0.346928	0.179386	-1.93397	0.0531168	0.287308	HIF1A	protein_coding	1250.66	1245.6	1318.67	1492.83	1526.93	1836.79	1360	1549	1621	1905	1281	1065
ENSG00000101365	338.991	-0.61853	0.319858	-1.93377	0.0531419	0.287308	IDH3B	protein_coding	269.445	250.086	280.654	235.091	424.346	574.321	293	311	345	300	356	333
ENSG00000084234	932.082	-0.418049	0.216228	-1.93337	0.0531907	0.287308	APLP2	protein_coding	722.811	743.825	925.753	880.024	1180.06	1140.02	786	925	1138	1123	990	661
ENSG00000086289	43.7665	0.694536	0.359283	1.93312	0.0532215	0.287308	EPDR1	protein_coding	42.3019	51.4646	69.1467	34.48	39.3354	25.8703	46	64	85	44	33	15
ENSG00000056097	893.451	0.729374	0.377359	1.93284	0.053256	0.287308	ZFR	protein_coding	1088.81	1072.72	1185.26	1163.7	420.77	429.448	1184	1334	1457	1485	353	249
ENSG00000110711	250.656	-0.58432	0.302383	-1.93239	0.053312	0.287308	AIP	protein_coding	195.876	204.25	200.119	180.236	380.242	343.213	213	254	246	230	319	199
ENSG00000119950	314.96	0.387227	0.200396	1.93231	0.0533216	0.287308	MXI1	protein_coding	334.737	345.778	388.849	259.384	257.468	303.545	364	430	478	331	216	176
ENSG00000187239	1080.33	0.622634	0.32223	1.93226	0.0533271	0.287308	FNBP1	protein_coding	1171.58	1360.6	1400.83	1297.7	723.533	527.755	1274	1692	1722	1656	607	306
ENSG00000188677	222.955	-0.429924	0.222515	-1.93212	0.0533449	0.287308	PARVB	protein_coding	183.921	197.817	186.289	219.418	246.74	303.545	200	246	229	280	207	176
ENSG00000170004	428.414	-0.524725	0.271599	-1.93199	0.0533612	0.287308	CHD3	protein_coding	274.043	314.417	465.317	443.538	612.679	460.492	298	391	572	566	514	267
ENSG00000163930	193.315	-0.491208	0.25434	-1.93131	0.0534452	0.287537	BAP1	protein_coding	130.584	166.456	183.849	181.804	257.468	239.732	142	207	226	232	216	139
ENSG00000151240	106.137	-0.463928	0.240254	-1.93099	0.053484	0.287537	DIP2C	protein_coding	88.2822	86.0424	92.738	121.464	112.046	136.25	96	107	114	155	94	79
ENSG00000179119	271.674	0.693002	0.358926	1.93076	0.0535122	0.287537	SPTY2D1	protein_coding	320.943	344.17	344.92	342.449	143.038	134.526	349	428	424	437	120	78
ENSG00000166949	573.691	-0.376264	0.194881	-1.93073	0.0535161	0.287537	SMAD3	protein_coding	447.848	498.563	550.734	590.078	711.614	643.309	487	620	677	753	597	373
ENSG00000064687	14.2654	-0.985493	0.510581	-1.93014	0.0535897	0.287781	ABCA7	protein_coding	10.1157	7.23721	11.3889	18.8073	19.0717	18.9716	11	9	14	24	16	11
ENSG00000186141	46.222	0.667428	0.345914	1.92946	0.0536734	0.288079	POLR3C	protein_coding	64.3724	50.6605	56.1309	45.4509	26.2236	34.4938	70	63	69	58	22	20
ENSG00000166171	49.2209	-0.734762	0.380933	-1.92885	0.0537496	0.288337	DPCD	protein_coding	45.0607	36.1861	28.4722	44.6673	51.2553	89.6838	49	45	35	57	43	52
ENSG00000108883	477.536	-0.442033	0.229229	-1.92835	0.0538115	0.288518	EFTUD2	protein_coding	395.431	427.8	390.476	428.649	667.51	555.35	430	532	480	547	560	322
ENSG00000138246	140.883	0.544663	0.28249	1.92808	0.0538454	0.288548	DNAJC13	protein_coding	175.645	168.064	159.444	151.242	82.2468	108.655	191	209	196	193	69	63
ENSG00000064995	418.166	-0.367644	0.190718	-1.92769	0.0538942	0.288658	TAF11	protein_coding	388.074	347.386	358.75	427.082	472.025	515.682	422	432	441	545	396	299
ENSG00000176208	541.964	0.665063	0.345278	1.92616	0.0540839	0.289382	ATAD5	protein_coding	635.448	657.782	703.67	678.629	265.812	310.444	691	818	865	866	223	180
ENSG00000100982	27.6755	-0.806598	0.418762	-1.92615	0.0540858	0.289382	PCIF1	protein_coding	16.5529	20.1034	22.7778	24.2927	35.7595	46.5666	18	25	28	31	30	27
ENSG00000111412	353.253	-0.40162	0.208588	-1.92542	0.0541769	0.289718	C12orf49	protein_coding	314.505	291.097	306.686	340.098	460.105	407.027	342	362	377	434	386	236
ENSG00000122882	466.501	-0.538435	0.279722	-1.92489	0.0542426	0.289918	ECD	protein_coding	399.109	378.747	361.19	369.093	542.352	748.515	434	471	444	471	455	434
ENSG00000137601	146	0.761711	0.395963	1.92369	0.0543935	0.290534	NEK1	protein_coding	188.519	195.405	169.206	181.804	54.8312	86.2344	205	243	208	232	46	50
ENSG00000249471	17.2018	-0.928854	0.482893	-1.92352	0.0544148	0.290534	ZNF324B	protein_coding	9.19606	13.6703	12.2024	17.24	25.0316	25.8703	10	17	15	22	21	15
ENSG00000105374	23.7945	-0.86636	0.450484	-1.92318	0.0544577	0.290611	NKG7	protein_coding	16.5529	20.9075	13.0159	23.5091	42.9114	25.8703	18	26	16	30	36	15
ENSG00000106400	104.405	0.562244	0.292533	1.92199	0.0546072	0.291163	ZNHIT1	protein_coding	134.263	118.208	122.837	112.06	63.1751	75.8863	146	147	151	143	53	44
ENSG00000115414	46.38	-0.691372	0.359733	-1.9219	0.054618	0.291163	FN1	protein_coding	29.4274	28.9488	47.1825	44.6673	60.7911	67.2629	32	36	58	57	51	39
ENSG00000168301	69.224	0.538751	0.280396	1.92139	0.0546822	0.291354	KCTD6	protein_coding	92.8802	73.9804	79.7221	61.1237	52.4472	55.19	101	92	98	78	44	32
ENSG00000167985	166.553	-0.620157	0.322913	-1.92051	0.054794	0.291642	SDHAF2	protein_coding	153.574	125.445	113.075	130.867	188.333	288.023	167	156	139	167	158	167
ENSG00000217555	397.646	-0.624191	0.325067	-1.92019	0.0548335	0.291642	CKLF	protein_coding	373.36	293.509	270.079	290.729	464.873	693.325	406	365	332	371	390	402
ENSG00000227008	28.7046	0.834199	0.434456	1.9201	0.0548452	0.291642	AL009174.1	processed_pseudogene	46.8999	31.3613	31.7262	22.7255	11.9198	27.595	51	39	39	29	10	16
ENSG00000179021	151.653	0.48861	0.254477	1.92006	0.0548503	0.291642	C3orf38	protein_coding	198.635	174.497	157.817	136.353	97.7426	144.874	216	217	194	174	82	84
ENSG00000125898	36.2023	-0.717181	0.373749	-1.91888	0.0549993	0.292282	FAM110A	protein_coding	22.9902	27.3406	31.7262	37.6146	59.5991	37.9432	25	34	39	48	50	22
ENSG00000172262	396.224	0.559061	0.29158	1.91735	0.0551936	0.293163	ZNF131	protein_coding	476.356	449.511	492.976	463.913	232.437	262.153	518	559	606	592	195	152
ENSG00000136295	43.0829	-0.689716	0.359792	-1.91698	0.0552402	0.293258	TTYH3	protein_coding	23.9098	34.5778	39.8611	42.3164	64.3671	53.4654	26	43	49	54	54	31
ENSG00000152133	228.768	0.643365	0.33575	1.91621	0.055339	0.293612	GPATCH11	protein_coding	302.55	267.777	268.452	268.004	103.702	162.121	329	333	330	342	87	94
ENSG00000156531	782.243	-0.4966	0.259185	-1.91601	0.0553644	0.293612	PHF6	protein_coding	640.046	584.606	719.94	635.529	975.042	1138.29	696	727	885	811	818	660
ENSG00000188419	87.5142	0.516282	0.269505	1.91567	0.0554077	0.293689	CHM	protein_coding	99.3175	113.383	97.6189	76.7964	81.0548	56.9147	108	141	120	98	68	33
ENSG00000132323	230.961	-0.400754	0.209308	-1.91466	0.0555353	0.294213	ILKAP	protein_coding	204.153	191.384	202.559	260.951	295.612	231.108	222	238	249	333	248	134
ENSG00000055609	405.383	0.514546	0.268781	1.91437	0.0555735	0.294263	KMT2C	protein_coding	463.482	481.677	488.908	451.375	312.299	234.558	504	599	601	576	262	136
ENSG00000184162	114.1	-0.625539	0.326947	-1.91327	0.0557132	0.294639	NR2C2AP	protein_coding	75.4077	104.538	87.857	85.4164	169.262	162.121	82	130	108	109	142	94
ENSG00000260997	647.151	-0.579726	0.303024	-1.91314	0.0557306	0.294639	AC004847.1	sense_overlapping	434.974	532.337	588.154	487.422	1065.63	774.385	473	662	723	622	894	449
ENSG00000185825	273.517	0.892812	0.466675	1.91313	0.0557308	0.294639	BCAP31	protein_coding	345.772	371.51	352.242	369.877	127.542	74.1616	376	462	433	472	107	43
ENSG00000100764	83.975	0.985498	0.515227	1.91274	0.0557807	0.29475	PSMC1	protein_coding	149.896	94.0838	92.738	108.926	20.2637	37.9432	163	117	114	139	17	22
ENSG00000099381	99.9725	-0.625529	0.32722	-1.91165	0.0559213	0.295341	SETD1A	protein_coding	67.1313	74.7845	93.5515	86.9837	170.454	106.931	73	93	115	111	143	62
ENSG00000113732	1292.55	-0.696087	0.364361	-1.91043	0.0560778	0.295908	ATP6V0E1	protein_coding	1226.75	890.177	841.15	905.1	1317.14	2574.96	1334	1107	1034	1155	1105	1493
ENSG00000072506	510.579	-0.574169	0.300555	-1.91036	0.0560866	0.295908	HSD17B10	protein_coding	430.376	404.48	394.543	357.338	774.789	701.948	468	503	485	456	650	407
ENSG00000230673	24.9566	1.27688	0.668903	1.90891	0.0562736	0.296608	PABPC1P3	processed_pseudogene	36.7843	36.1861	34.9801	32.9127	7.1519	1.72469	40	45	43	42	6	1
ENSG00000135046	813.899	-0.707618	0.370697	-1.90888	0.0562772	0.296608	ANXA1	protein_coding	720.052	536.358	596.289	548.546	821.276	1660.88	783	667	733	700	689	963
ENSG00000179766	87.6138	-0.749724	0.392811	-1.90861	0.0563118	0.296637	ATP8B5P	transcribed_unprocessed_pseudogene	68.9705	50.6605	74.8412	60.34	100.127	170.744	75	63	92	77	84	99
ENSG00000114982	331.732	-0.528789	0.277136	-1.90805	0.0563846	0.29675	KANSL3	protein_coding	226.223	250.086	336.785	280.542	436.266	460.492	246	311	414	358	366	267
ENSG00000188707	186.463	-0.463407	0.242884	-1.90794	0.0563995	0.29675	ZBED6CL	protein_coding	141.619	165.652	164.325	231.956	247.932	167.295	154	206	202	296	208	97
ENSG00000119655	416.137	-0.548655	0.287589	-1.90778	0.0564202	0.29675	NPC2	protein_coding	382.556	316.025	313.194	328.344	487.521	669.179	416	393	385	419	409	388
ENSG00000144827	216.132	-0.664563	0.348395	-1.9075	0.0564557	0.296784	ABHD10	protein_coding	180.243	162.435	157.004	147.324	247.932	401.853	196	202	193	188	208	233
ENSG00000196950	143.309	0.474885	0.249008	1.90711	0.0565067	0.2969	SLC39A10	protein_coding	171.966	172.889	155.377	135.569	92.9746	131.076	187	215	191	173	78	76
ENSG00000263033	72.1588	-0.5662	0.297024	-1.90624	0.0566186	0.297042	AC007220.1	lincRNA	56.096	56.2894	61.8253	69.7437	109.662	79.3357	61	70	76	89	92	46
ENSG00000106683	55.7922	-0.708255	0.371567	-1.90613	0.0566333	0.297042	LIMK1	protein_coding	39.5431	45.8357	40.6746	39.9655	89.3987	79.3357	43	57	50	51	75	46
ENSG00000138175	357.856	-0.756671	0.39699	-1.90602	0.0566477	0.297042	ARL3	protein_coding	321.862	242.045	232.658	240.576	337.331	772.661	350	301	286	307	283	448
ENSG00000204264	441.9	0.550565	0.288861	1.90599	0.056652	0.297042	PSMB8	protein_coding	533.372	539.574	505.992	514.849	307.532	250.08	580	671	622	657	258	145
ENSG00000204389	3594.08	0.447613	0.234873	1.90577	0.0566803	0.297042	HSPA1A	protein_coding	4054.54	3896.84	4488.84	2291.35	3825.07	3007.86	4409	4846	5518	2924	3209	1744
ENSG00000121774	1868.29	0.374829	0.196711	1.90548	0.0567172	0.297042	KHDRBS1	protein_coding	2050.72	2285.35	1995.49	1912.07	1532.89	1433.22	2230	2842	2453	2440	1286	831
ENSG00000169926	233.437	-0.45669	0.239709	-1.90519	0.0567557	0.297042	KLF13	protein_coding	172.886	197.817	221.27	322.075	265.812	220.76	188	246	272	411	223	128
ENSG00000196187	34.4412	0.770741	0.404582	1.90503	0.0567762	0.297042	TMEM63A	protein_coding	52.4176	45.0315	34.1666	35.2637	19.0717	20.6963	57	56	42	45	16	12
ENSG00000184992	563.916	-0.358586	0.18829	-1.90444	0.0568534	0.297042	BRI3BP	protein_coding	454.286	535.554	493.789	695.086	611.487	593.293	494	666	607	887	513	344
ENSG00000165609	962.778	-0.579674	0.304407	-1.90428	0.0568743	0.297042	NUDT5	protein_coding	865.35	751.866	696.348	728.782	1075.17	1659.15	941	935	856	930	902	962
ENSG00000172594	26.5041	0.769192	0.403979	1.90404	0.0569049	0.297042	SMPDL3A	protein_coding	33.1058	28.9488	37.4206	15.6727	21.4557	22.421	36	36	46	20	18	13
ENSG00000275895	42.7431	-0.670093	0.351958	-1.9039	0.0569233	0.297042	U2AF1L5	protein_coding	22.9902	41.0109	34.9801	52.5037	58.4071	46.5666	25	51	43	67	49	27
ENSG00000088970	64.022	0.565086	0.296844	1.90365	0.0569564	0.297042	KIZ	protein_coding	82.7646	82.8259	63.4523	54.0709	44.1034	56.9147	90	103	78	69	37	33
ENSG00000108819	218.221	-0.432611	0.227266	-1.90354	0.0569696	0.297042	PPP1R9B	protein_coding	172.886	176.91	207.44	228.822	295.612	227.659	188	220	255	292	248	132
ENSG00000137710	542.729	0.702423	0.36902	1.90348	0.0569776	0.297042	RDX	protein_coding	631.77	610.338	777.698	695.086	274.156	267.327	687	759	956	887	230	155
ENSG00000139116	393.119	0.718215	0.37738	1.90316	0.0570198	0.297042	KIF21A	protein_coding	469.919	451.12	548.293	496.826	159.726	232.833	511	561	674	634	134	135
ENSG00000163900	154.76	-0.441654	0.232071	-1.9031	0.0570274	0.297042	TMEM41A	protein_coding	121.388	131.878	139.107	151.242	188.333	196.615	132	164	171	193	158	114
ENSG00000140694	135.731	0.872273	0.458932	1.90066	0.0573471	0.298254	PARN	protein_coding	156.333	184.147	188.73	183.371	50.0633	51.7407	170	229	232	234	42	30
ENSG00000196961	34.2632	-0.707738	0.372412	-1.90042	0.0573782	0.298254	AP2A1	protein_coding	22.9902	27.3406	28.4722	48.5855	48.8713	29.3197	25	34	35	62	41	17
ENSG00000170542	84.0888	-0.642052	0.337868	-1.9003	0.0573935	0.298254	SERPINB9	protein_coding	55.1764	57.8977	82.9761	68.1764	129.926	110.38	60	72	102	87	109	64
ENSG00000134824	238.9	-0.502091	0.264228	-1.90022	0.0574045	0.298254	FADS2	protein_coding	200.474	202.642	188.73	195.909	342.099	303.545	218	252	232	250	287	176
ENSG00000129315	525.185	-0.360276	0.189611	-1.90008	0.0574223	0.298254	CCNT1	protein_coding	440.491	441.47	496.23	537.575	581.688	653.657	479	549	610	686	488	379
ENSG00000133884	107.792	0.568345	0.299131	1.89999	0.057435	0.298254	DPF2	protein_coding	123.227	147.157	117.956	99.5219	103.702	55.19	134	183	145	127	87	32
ENSG00000205045	406.724	0.565513	0.297966	1.89791	0.0577074	0.299487	SLFN12L	protein_coding	409.225	503.388	546.666	465.48	289.652	225.934	445	626	672	594	243	131
ENSG00000237550	871.119	-0.937822	0.49418	-1.89774	0.057731	0.299487	RPL9P9	transcribed_processed_pseudogene	764.193	524.296	502.738	454.509	669.894	2311.08	831	652	618	580	562	1340
ENSG00000106299	83.2345	0.522887	0.275636	1.89702	0.0578257	0.299826	WASL	protein_coding	96.5587	95.692	103.313	82.2819	56.0232	65.5382	105	119	127	105	47	38
ENSG00000099326	30.6109	-0.775182	0.408804	-1.89622	0.0579312	0.300221	MZF1	protein_coding	21.1509	16.8868	29.2857	28.9946	47.6793	39.6678	23	21	36	37	40	23
ENSG00000174953	696.159	0.676303	0.35671	1.89595	0.0579667	0.300242	DHX36	protein_coding	845.118	825.042	902.162	891.779	373.091	339.764	919	1026	1109	1138	313	197
ENSG00000236444	78.0417	-0.84294	0.444648	-1.89574	0.0579939	0.300242	UBE2L5P	protein_coding	80.0058	41.815	44.742	68.96	61.9831	170.744	87	52	55	88	52	99
ENSG00000103549	222.772	-0.421736	0.222581	-1.89475	0.058125	0.300357	RNF40	protein_coding	194.037	175.301	201.746	224.904	299.188	241.456	211	218	248	287	251	140
ENSG00000206053	393.013	-0.410654	0.216742	-1.89467	0.0581358	0.300357	JPT2	protein_coding	300.711	361.861	349.801	409.842	534.008	401.853	327	450	430	523	448	233
ENSG00000110108	1064.9	-0.517411	0.273104	-1.89456	0.0581506	0.300357	TMEM109	protein_coding	829.485	908.672	888.332	814.199	1625.86	1322.84	902	1130	1092	1039	1364	767
ENSG00000083845	6696.66	-0.683115	0.360582	-1.89448	0.0581619	0.300357	RPS5	protein_coding	6459.32	4574.72	4384.72	4738.65	6790.72	13231.8	7024	5689	5390	6047	5697	7672
ENSG00000225972	2064.46	-2.32754	1.2286	-1.89447	0.0581629	0.300357	MTND1P23	unprocessed_pseudogene	255.651	57.8977	1744.13	1949.69	3629.59	4749.79	278	72	2144	2488	3045	2754
ENSG00000272145	13.9699	1.3838	0.731108	1.89274	0.0583923	0.301105	NFYC-AS1	antisense_RNA	23.9098	17.691	20.3373	17.24	1.19198	3.44938	26	22	25	22	1	2
ENSG00000068724	147.785	-0.457572	0.241754	-1.89272	0.0583956	0.301105	TTC7A	protein_coding	122.308	114.991	135.853	146.54	201.445	165.57	133	143	167	187	169	96
ENSG00000135314	16.0381	-0.910353	0.480978	-1.89271	0.058396	0.301105	KHDC1	protein_coding	9.19606	12.8662	11.3889	21.1582	22.6477	18.9716	10	16	14	27	19	11
ENSG00000159658	662.065	-0.419061	0.221491	-1.892	0.0584906	0.301314	EFCAB14	protein_coding	527.854	558.069	612.559	601.833	901.139	770.936	574	694	753	768	756	447
ENSG00000138119	144.076	0.437595	0.231317	1.89176	0.0585235	0.301314	MYOF	protein_coding	172.886	174.497	148.869	108.926	129.926	129.352	188	217	183	139	109	75
ENSG00000134532	67.4664	0.609744	0.322346	1.89158	0.0585465	0.301314	SOX5	protein_coding	72.6489	86.0424	87.857	72.0946	46.4873	39.6678	79	107	108	92	39	23
ENSG00000108298	7793.43	-0.589164	0.311476	-1.89152	0.0585545	0.301314	RPL19	protein_coding	7134.31	5684.43	5850.63	5992.47	8146.01	13952.7	7758	7069	7192	7647	6834	8090
ENSG00000099942	406.408	-0.439493	0.232428	-1.89087	0.058641	0.301608	CRKL	protein_coding	299.792	392.418	342.48	409.058	572.152	422.549	326	488	421	522	480	245
ENSG00000166004	234.189	0.819995	0.433778	1.89036	0.0587102	0.301812	CEP295	protein_coding	311.747	271.798	315.635	305.618	72.7109	127.627	339	338	388	390	61	74
ENSG00000134690	961.264	-0.428207	0.226555	-1.89008	0.0587468	0.301848	CDCA8	protein_coding	801.897	774.382	881.824	872.971	1367.2	1069.31	872	963	1084	1114	1147	620
ENSG00000034533	72.667	-0.694886	0.367715	-1.88974	0.0587928	0.301933	ASTE1	protein_coding	51.498	54.6812	58.5714	53.2873	83.4388	134.526	56	68	72	68	70	78
ENSG00000228929	2082.29	-1.467	0.776553	-1.88911	0.0588766	0.302117	RPS13P2	processed_pseudogene	1581.72	845.95	890.773	1072.02	1854.72	6248.55	1720	1052	1095	1368	1556	3623
ENSG00000133131	40.9313	0.690539	0.365561	1.88898	0.058894	0.302117	MORC4	protein_coding	43.2215	45.0315	64.2658	33.6964	36.9515	22.421	47	56	79	43	31	13
ENSG00000170540	834.32	0.334017	0.17684	1.88881	0.0589172	0.302117	ARL6IP1	protein_coding	930.642	937.621	922.499	760.911	659.166	795.082	1012	1166	1134	971	553	461
ENSG00000167207	51.3823	-0.645179	0.341694	-1.88818	0.0590019	0.302251	NOD2	protein_coding	31.2666	41.815	46.369	47.0182	76.2869	65.5382	34	52	57	60	64	38
ENSG00000144381	3101.62	0.57743	0.305814	1.88818	0.0590024	0.302251	HSPD1	protein_coding	3779.58	3555.08	3810.39	3734.81	1622.29	2107.57	4110	4421	4684	4766	1361	1222
ENSG00000162702	526.486	0.502323	0.266116	1.88761	0.0590788	0.302388	ZNF281	protein_coding	572.915	644.916	636.964	598.698	374.283	331.14	623	802	783	764	314	192
[truncated: 20,393 more rows]

## Sheet: IPA_CM14_RNA_Seq_3h
RNA-Seq 3h CM14 vs DMSO IPA
© 2000-2023 QIAGEN. All rights reserved.					NUM!= no activity pattern found
Ingenuity Canonical Pathways	-log(p-value)	Ratio	z-score	Molecules
Unfolded protein response	7,08E00	0.1	1,633	BCL2,DNAJB1,DNAJB4,DNAJB9,HSPA1A/HSPA1B,HSPA8,NFE2L2,PPP1R15A,XBP1
NRF2-mediated Oxidative Stress Response	6,82E00	5,49E-02	1,265	BACH1,DNAJB1,DNAJB4,DNAJB9,FTH1,GCLM,HERPUD1,HMOX1,JUNB,MAFK,NFE2L2,SQSTM1,TXNRD1
Ferroptosis Signaling Pathway	6,65E00	7,58E-02	-1,265	ARF3,CHAC1,CTH,FTH1,HMOX1,NFE2L2,SLC3A2,SLC7A11,SQSTM1,TXNRD1
p53 Signaling	4,65E00	7,14E-02	1,000	BCL2,BCL2L1,GADD45A,GADD45G,JMY,PMAIP1,SFN
VEGF Signaling	4,62E00	7,07E-02	0,000	BCL2,BCL2L1,FOXO3,PTK2B,SFN,SOS1,VEGFA
Role of JAK2 in Hormone-like Cytokine Signaling	3,7E00	1,18E-01	#NUM!	IRS2,SH2B1,SH2B3,SOCS3
PI3K/AKT Signaling	3,47E00	4,02E-02	0,378	BCL2,BCL2L1,FOXO3,ITGA3,NFKBIA,PTPA,SFN,SOS1
GADD45 Signaling	3,19E00	1,5E-01	#NUM!	CCNE1,GADD45A,GADD45G
Pancreatic Adenocarcinoma Signaling	3,1E00	4,76E-02	1,342	BCL2,BCL2L1,CCNE1,GPLD1,HMOX1,VEGFA
Senescence Pathway	2,95E00	3,03E-02	-1,414	ATF3,CCNE1,FOXO3,GADD45A,GADD45G,MAPKAPK2,PTPA,RPS6KA5,SQSTM1
PTEN Signaling	2,71E00	0.04	0,000	BCL2,BCL2L1,FOXO3,ITGA3,MCRS1,SOS1
IGF-1 Signaling	2,68E00	4,81E-02	#NUM!	FOXO3,IRS2,SFN,SOCS3,SOS1
IL-8 Signaling	2,62E00	3,32E-02	0,816	BCL2,BCL2L1,GPLD1,HMOX1,NFKBIA,PTK2B,VEGFA
mTOR Signaling	2,61E00	3,3E-02	1,342	DDIT4,GPLD1,HMOX1,MAPKAP1,PTPA,RPS6KA5,VEGFA
Autophagy	2,6E00	3,29E-02	-1,134	BCL2,FOXO3,IRS2,PTPA,SLC3A2,SQSTM1,VEGFA
Aldosterone Signaling in Epithelial Cells	2,52E00	3,66E-02	#NUM!	DNAJB1,DNAJB4,DNAJB9,HSPA1A/HSPA1B,HSPA8,SOS1
Role of Tissue Factor in Cancer	2,48E00	4,31E-02	#NUM!	BCL2L1,ITGA3,PTK2B,RPS6KA5,VEGFA
EIF2 Signaling	2,48E00	3,12E-02	0,816	ATF3,BCL2,PPP1R15A,RPL3,SOS1,TRIB3,VEGFA
IL-9 Signaling	2,47E00	8,57E-02	#NUM!	BCL3,IRS2,SOCS3
HER-2 Signaling in Breast Cancer	2,44E00	3,08E-02	0,816	AAAS,ARF3,CCNE1,FOXO3,NFKBIA,PARD6B,SOS1
IL-6 Signaling	2,3E00	3,91E-02	0,447	MAPKAPK2,NFKBIA,SOCS3,SOS1,VEGFA
BEX2 Signaling Pathway	2,28E00	4,94E-02	2,000	BCL2,NFKBIA,PTPA,VEGFA
γ-glutamyl Cycle	2,27E00	1,54E-01	#NUM!	CHAC1,GCLM
BAG2 Signaling Pathway	2,22E00	4,76E-02	#NUM!	HSPA1A/HSPA1B,HSPA8,MAPKAPK2,PSMC4
MSP-RON Signaling In Cancer Cells Pathway	2,16E00	3,62E-02	0,000	NFKBIA,PTK2B,SFN,SOS1,VEGFA
Choline Biosynthesis III	2,14E00	1,33E-01	#NUM!	GPLD1,HMOX1
Hereditary Breast Cancer Signaling	2,11E00	3,52E-02	#NUM!	FANCL,GADD45A,GADD45G,POLR2J,SFN
L-cysteine Degradation II	2,07E00	1	#NUM!	CTH
Asparagine Biosynthesis I	2,07E00	1	#NUM!	ASNS
MYC Mediated Apoptosis Signaling	2,04E00	0.06	#NUM!	BCL2,BCL2L1,PMAIP1
Cell Cycle: G2/M DNA Damage Checkpoint Regulation	2,04E00	0.06	#NUM!	GADD45A,PLK1,SFN
Small Cell Lung Cancer Signaling	2,02E00	4,17E-02	#NUM!	BCL2,BCL2L1,CCNE1,NFKBIA
ATM Signaling	2	4,12E-02	#NUM!	GADD45A,GADD45G,NFKBIA,PTPA
ERK/MAPK Signaling	1,97E00	2,8E-02	-0,816	DUSP6,ITGA3,PTK2B,PTPA,RPS6KA5,SOS1
Huntington's Disease Signaling	1,95E00	2,49E-02	#NUM!	BCL2L1,DNAJB1,HSPA1A/HSPA1B,HSPA8,POLR2J,PSMC4,SOS1
DNA damage-induced 14-3-3σ Signaling	1,94E00	1,05E-01	#NUM!	CCNE1,SFN
Glucocorticoid Receptor Signaling	1,91E00	1,89E-02	#NUM!	BCL2,BCL2L1,CREBZF,FOXO3,HSPA1A/HSPA1B,HSPA8,NFKBIA,POLR2J,RPS6KA5,SOS1,TSC22D3
Gαq Signaling	1,8E00	2,94E-02	0,000	GPLD1,HMOX1,NFKBIA,PTK2B,RGS2
Prostate Cancer Signaling	1,79E00	3,57E-02	#NUM!	BCL2,CCNE1,NFKBIA,SOS1
Antioxidant Action of Vitamin C	1,79E00	3,57E-02	#NUM!	GPLD1,HMOX1,NFKBIA,TXNRD1
Alanine Degradation III	1,77E00	0.5	#NUM!	GPT2
Alanine Biosynthesis II	1,77E00	0.5	#NUM!	GPT2
Cysteine Biosynthesis/Homocysteine Degradation	1,77E00	0.5	#NUM!	CTH
GDP-L-fucose Biosynthesis I (from GDP-D-mannose)	1,77E00	0.5	#NUM!	GFUS
Induction of Apoptosis by HIV1	1,73E00	4,62E-02	#NUM!	BCL2,BCL2L1,NFKBIA
Erythropoietin Signaling Pathway	1,73E00	2,82E-02	0,447	BCL2L1,FOXO3,IRS2,NFKBIA,SOS1
Role of JAK1 and JAK3 in γc Cytokine Signaling	1,66E00	4,35E-02	#NUM!	IRS2,PTK2B,SOCS3
Pulmonary Fibrosis Idiopathic Signaling Pathway	1,64E00	2,15E-02	0,378	ADAMTS1,BCL2,FOXO3,PMAIP1,PTK2B,RPS6KA5,SOS1
IL-10 Signaling	1,62E00	4,17E-02	#NUM!	HMOX1,NFKBIA,SOCS3
ERK5 Signaling	1,62E00	4,17E-02	#NUM!	FOXO3,RPS6KA5,SFN
Glutathione Biosynthesis	1,59E00	3,33E-01	#NUM!	GCLM
D-glucuronate Degradation I	1,59E00	3,33E-01	#NUM!	DCXR
N-acetylglucosamine Degradation I	1,59E00	3,33E-01	#NUM!	GNPDA1
Natural Killer Cell Signaling	1,54E00	2,51E-02	1,342	HSPA1A/HSPA1B,HSPA8,PTK2B,SOS1,ULBP1
IL-7 Signaling Pathway	1,53E00	3,85E-02	#NUM!	BCL2,FOXO3,SOS1
Role of PKR in Interferon Induction and Antiviral Response	1,52E00	2,94E-02	0,000	ATF3,HSPA1A/HSPA1B,HSPA8,NFKBIA
Coronavirus Pathogenesis Pathway	1,5E00	2,46E-02	#NUM!	ADAM9,BCL2,CCNE1,FURIN,NFKBIA
Role of BRCA1 in DNA Damage Response	1,5E00	3,75E-02	#NUM!	FANCL,GADD45A,PLK1
Protein Ubiquitination Pathway	1,49E00	2,18E-02	#NUM!	DNAJB1,DNAJB4,DNAJB9,HSPA1A/HSPA1B,HSPA8,PSMC4
Insulin Receptor Signaling	1,48E00	2,86E-02	1,000	FOXO3,IRS2,SOCS3,SOS1
JAK/STAT Signaling	1,47E00	3,66E-02	#NUM!	BCL2L1,SOCS3,SOS1
Heme Degradation	1,47E00	2,5E-01	#NUM!	HMOX1
N-acetylglucosamine Degradation II	1,47E00	2,5E-01	#NUM!	GNPDA1
HIF1α Signaling	1,47E00	2,4E-02	-0,447	HMOX1,HSPA1A/HSPA1B,HSPA8,PKM,VEGFA
PI3K Signaling in B Lymphocytes	1,45E00	2,8E-02	#NUM!	ATF3,FOXO3,IRS2,NFKBIA
PEDF Signaling	1,44E00	3,57E-02	#NUM!	BCL2,BCL2L1,NFKBIA
FGF Signaling	1,44E00	3,57E-02	#NUM!	MAPKAPK2,RPS6KA5,SOS1
Endocannabinoid Cancer Inhibition Pathway	1,43E00	2,76E-02	1,000	ATF3,CCNE1,TRIB3,VEGFA
Molecular Mechanisms of Cancer	1,4E00	1,79E-02	#NUM!	BCL2,BCL2L1,CCNE1,ITGA3,NFKBIA,PMAIP1,PSENEN,SOS1
Cell Cycle Regulation by BTG Family Proteins	1,39E00	5,41E-02	#NUM!	CCNE1,PTPA
Docosahexaenoic Acid (DHA) Signaling	1,37E00	5,26E-02	#NUM!	BCL2,BCL2L1
Notch Signaling	1,37E00	5,26E-02	#NUM!	FURIN,PSENEN
Serine Biosynthesis	1,37E00	0.2	#NUM!	PSAT1
Type II Diabetes Mellitus Signaling	1,36E00	2,61E-02	#NUM!	IRS2,NFKBIA,PKM,SOCS3
tRNA Charging	1,35E00	5,13E-02	#NUM!	GARS1,IARS1
Fcγ Receptor-mediated Phagocytosis in Macrophages and Monocytes	1,32E00	3,19E-02	#NUM!	GPLD1,HMOX1,PTK2B
Melanocyte Development and Pigmentation Signaling	1,3E00	3,12E-02	#NUM!	BCL2,RPS6KA5,SOS1
Death Receptor Signaling	1,3E00	3,12E-02	#NUM!	BCL2,NFKBIA,TIPARP
Inhibition of ARE-Mediated mRNA Degradation Pathway	1,3E00	2,48E-02	#NUM!	MAPKAPK2,PSMC4,PTPA,SFN
UVA-Induced MAPK Signaling	1,28E00	3,06E-02	#NUM!	BCL2L1,RPS6KA5,TIPARP
Superpathway of Serine and Glycine Biosynthesis I	1,23E00	1,43E-01	#NUM!	PSAT1
Thioredoxin Pathway	1,23E00	1,43E-01	#NUM!	TXNRD1
IL-23 Signaling Pathway	1,23E00	4,35E-02	#NUM!	NFKBIA,SOCS3
Apoptosis Signaling	1,22E00	2,88E-02	#NUM!	BCL2,BCL2L1,NFKBIA
Paxillin Signaling	1,18E00	2,78E-02	#NUM!	ITGA3,PTK2B,SOS1
Spliceosomal Cycle	1,18E00	4,08E-02	#NUM!	HSPA8,U2AF2
Sphingomyelin Metabolism	1,18E00	1,25E-01	#NUM!	SGMS1
Hepatic Fibrosis Signaling Pathway	1,15E00	1,67E-02	1,890	BCL2,FTH1,IRS2,ITGA3,NFKBIA,SOS1,VEGFA
Acute Phase Response Signaling	1,12E00	2,16E-02	#NUM!	HMOX1,NFKBIA,SOCS3,SOS1
Amyotrophic Lateral Sclerosis Signaling	1,11E00	2,61E-02	#NUM!	BCL2,BCL2L1,VEGFA
Transcriptional Regulatory Network in Embryonic Stem Cells	1,1E00	3,7E-02	#NUM!	FOXC1,SOX2
Lymphotoxin β Receptor Signaling	1,09E00	3,64E-02	#NUM!	BCL2L1,NFKBIA
PAK Signaling	1,09E00	2,54E-02	#NUM!	ITGA3,PTK2B,SOS1
Embryonic Stem Cell Differentiation into Cardiac Lineages	1,08E00	0.1	#NUM!	SOX2
FAT10 Signaling Pathway	1,08E00	3,57E-02	#NUM!	PSMC4,SQSTM1
Clathrin-mediated Endocytosis Signaling	1,07E00	2,07E-02	#NUM!	HSPA8,LDLR,SH3GLB2,VEGFA
CD27 Signaling in Lymphocytes	1,06E00	3,51E-02	#NUM!	BCL2L1,NFKBIA
CNTF Signaling	1,06E00	3,51E-02	#NUM!	RPS6KA5,SOS1
Role of CHK Proteins in Cell Cycle Checkpoint Control	1,06E00	3,51E-02	#NUM!	PLK1,PTPA
Role of IL-17A in Arthritis	1,06E00	3,51E-02	#NUM!	MAPKAPK2,NFKBIA
Th1 Pathway	1,05E00	2,46E-02	#NUM!	PSENEN,SOCS3,TBX21
Nicotine Degradation III	1,05E00	3,45E-02	#NUM!	B4GAT1,CYP1B1
ILK Signaling	1,04E00	2,02E-02	2,000	IRS2,PTPA,RPS6KA5,VEGFA
Adrenomedullin signaling pathway	1,03E00	2,01E-02	#NUM!	BCL2,CTH,PTK2B,SOS1
Endometrial Cancer Signaling	1,03E00	3,33E-02	#NUM!	FOXO3,SOS1
IL-2 Signaling	1,01E00	3,28E-02	#NUM!	PTK2B,SOS1
Melatonin Degradation I	1	3,23E-02	#NUM!	B4GAT1,CYP1B1
Thrombopoietin Signaling	9,9E-01	3,17E-02	#NUM!	IRS2,SOS1
p70S6K Signaling	9,77E-01	2,27E-02	#NUM!	PTPA,SFN,SOS1
Assembly of RNA Polymerase III Complex	9,74E-01	7,69E-02	#NUM!	BRF2
UDP-N-acetyl-D-galactosamine Biosynthesis II	9,74E-01	7,69E-02	#NUM!	GNPDA1
Sirtuin Signaling Pathway	9,65E-01	1,71E-02	0,447	DUSP6,FOXO3,GADD45A,GADD45G,NFE2L2
Mitotic Roles of Polo-Like Kinase	9,56E-01	3,03E-02	#NUM!	PLK1,PTPA
Pyridoxal 5'-phosphate Salvage Pathway	9,56E-01	3,03E-02	#NUM!	PKN1,PLK1
Nicotine Degradation II	9,56E-01	3,03E-02	#NUM!	B4GAT1,CYP1B1
STAT3 Pathway	9,55E-01	2,22E-02	#NUM!	BCL2,SOCS3,VEGFA
Integrin Signaling	9,5E-01	1,88E-02	#NUM!	ARF3,ITGA3,SOS1,ZYX
CD40 Signaling	9,45E-01	2,99E-02	#NUM!	MAPKAPK2,NFKBIA
Phospholipases	9,45E-01	2,99E-02	#NUM!	GPLD1,HMOX1
Superpathway of Melatonin Degradation	9,45E-01	2,99E-02	#NUM!	B4GAT1,CYP1B1
Acyl-CoA Hydrolysis	9,43E-01	7,14E-02	#NUM!	ACOT8
Colanic Acid Building Blocks Biosynthesis	9,43E-01	7,14E-02	#NUM!	GFUS
Th2 Pathway	9,41E-01	2,19E-02	#NUM!	PSENEN,SOCS3,TBX21
ERBB4 Signaling	9,35E-01	2,94E-02	#NUM!	PSENEN,SOS1
Remodeling of Epithelial Adherens Junctions	9,35E-01	2,94E-02	#NUM!	TUBB6,ZYX
GM-CSF Signaling	9,14E-01	2,86E-02	#NUM!	BCL2L1,SOS1
Growth Hormone Signaling	9,04E-01	2,82E-02	#NUM!	RPS6KA5,SOCS3
Hypoxia Signaling in the Cardiovascular System	8,75E-01	2,7E-02	#NUM!	NFKBIA,VEGFA
Caveolar-mediated Endocytosis Signaling	8,66E-01	2,67E-02	#NUM!	FLOT2,ITGA3
GDNF Family Ligand-Receptor Interactions	8,56E-01	2,63E-02	#NUM!	IRS2,SOS1
NAD Signaling Pathway	8,5E-01	1,99E-02	#NUM!	POLR2J,TIPARP,VEGFA
Angiopoietin Signaling	8,47E-01	2,6E-02	#NUM!	NFKBIA,SOS1
Osteoarthritis Pathway	8,43E-01	1,71E-02	-1,000	DDIT4,FOXO3,ITGA3,VEGFA
NF-κB Activation by Viruses	8,38E-01	2,56E-02	#NUM!	ITGA3,NFKBIA
Relaxin Signaling	8,26E-01	1,94E-02	#NUM!	CTH,NFKBIA,VEGFA
Axonal Guidance Signaling	8,25E-01	1,38E-02	#NUM!	ADAM9,ADAMTS1,ITGA3,PLXNB2,SOS1,TUBB6,VEGFA
FLT3 Signaling in Hematopoietic Progenitor Cells	8,21E-01	2,5E-02	#NUM!	RPS6KA5,SOS1
Renal Cell Carcinoma Signaling	8,21E-01	2,5E-02	#NUM!	SOS1,VEGFA
Aryl Hydrocarbon Receptor Signaling	8,02E-01	1,89E-02	#NUM!	CCNE1,CYP1B1,NFE2L2
eNOS Signaling	8,02E-01	1,89E-02	#NUM!	HSPA1A/HSPA1B,HSPA8,VEGFA
TR/RXR Activation	7,88E-01	2,38E-02	#NUM!	BCL3,LDLR
Cyclins and Cell Cycle Regulation	7,88E-01	2,38E-02	#NUM!	CCNE1,PTPA
VEGF Family Ligand-Receptor Interactions	7,88E-01	2,38E-02	#NUM!	SOS1,VEGFA
Endoplasmic Reticulum Stress Pathway	7,8E-01	4,76E-02	#NUM!	XBP1
HIPPO signaling	7,8E-01	2,35E-02	#NUM!	PTPA,SFN
Prolactin Signaling	7,72E-01	2,33E-02	#NUM!	SOCS3,SOS1
Wound Healing Signaling Pathway	7,63E-01	1,59E-02	1,000	ITGA3,NFKBIA,SOS1,VEGFA
Regulation of Cellular Mechanics by Calpain Protease	7,49E-01	2,25E-02	#NUM!	CCNE1,ITGA3
Vitamin-C Transport	7,44E-01	4,35E-02	#NUM!	TXNRD1
Ceramide Signaling	7,41E-01	2,22E-02	#NUM!	BCL2,PTPA
Mitochondrial Dysfunction	7,38E-01	1,75E-02	#NUM!	BCL2,FURIN,PSENEN
Germ Cell-Sertoli Cell Junction Signaling	7,38E-01	1,75E-02	#NUM!	ITGA3,TUBB6,ZYX
RANK Signaling in Osteoclasts	7,34E-01	2,2E-02	#NUM!	NFKBIA,PTK2B
Th1 and Th2 Activation Pathway	7,33E-01	1,74E-02	#NUM!	PSENEN,SOCS3,TBX21
IL-22 Signaling	7,27E-01	4,17E-02	#NUM!	SOCS3
Pyroptosis Signaling Pathway	7,2E-01	2,15E-02	#NUM!	FOXO3,TXNIP
Actin Nucleation by ARP-WASP Complex	7,2E-01	2,15E-02	#NUM!	ITGA3,SOS1
Non-Small Cell Lung Cancer Signaling	7,13E-01	2,13E-02	#NUM!	FOXO3,SOS1
Role of JAK family kinases in IL-6-type Cytokine Signaling	7,11E-01	0.04	#NUM!	SOCS3
Bupropion Degradation	7,11E-01	0.04	#NUM!	CYP1B1
CDP-diacylglycerol Biosynthesis I	7,11E-01	0.04	#NUM!	GPAT3
Cysteine Biosynthesis III (mammalia)	7,11E-01	0.04	#NUM!	CTH
TGF-β Signaling	6,99E-01	2,08E-02	#NUM!	BCL2,SOS1
Regulation of eIF4 and p70S6K Signaling	6,98E-01	1,68E-02	#NUM!	ITGA3,PTPA,SOS1
D-myo-inositol (1,4,5,6)-Tetrakisphosphate Biosynthesis	6,98E-01	1,68E-02	#NUM!	DUSP6,PTPA,SOCS3
D-myo-inositol (3,4,5,6)-tetrakisphosphate Biosynthesis	6,98E-01	1,68E-02	#NUM!	DUSP6,PTPA,SOCS3
Tumor Microenvironment Pathway	6,98E-01	1,68E-02	#NUM!	BCL2,FOXO3,VEGFA
Estrogen-mediated S-phase Entry	6,96E-01	3,85E-02	#NUM!	CCNE1
Salvage Pathways of Pyrimidine Ribonucleotides	6,85E-01	2,04E-02	#NUM!	PKN1,PLK1
Phosphatidylglycerol Biosynthesis II (Non-plastidic)	6,82E-01	3,7E-02	#NUM!	GPAT3
Glycolysis I	6,82E-01	3,7E-02	#NUM!	PKM
Role of p14/p19ARF in Tumor Suppression	6,54E-01	3,45E-02	#NUM!	SENP3
Sumoylation Pathway	6,53E-01	1,94E-02	#NUM!	NFKBIA,SENP3
Mouse Embryonic Stem Cell Pluripotency	6,47E-01	1,92E-02	#NUM!	SOS1,SOX2
3-phosphoinositide Degradation	6,44E-01	1,57E-02	#NUM!	DUSP6,PTPA,SOCS3
Endothelin-1 Signaling	6,4E-01	1,56E-02	#NUM!	GPLD1,HMOX1,SOS1
Chronic Myeloid Leukemia Signaling	6,29E-01	1,87E-02	#NUM!	BCL2L1,SOS1
Telomerase Signaling	6,29E-01	1,87E-02	#NUM!	PTPA,SOS1
PPAR Signaling	6,29E-01	1,87E-02	#NUM!	NFKBIA,SOS1
PPARα/RXRα Activation	6,27E-01	1,54E-02	#NUM!	BCL3,NFKBIA,SOS1
D-myo-inositol-5-phosphate Metabolism	6,27E-01	1,54E-02	#NUM!	DUSP6,PTPA,SOCS3
Regulation of the Epithelial-Mesenchymal Transition Pathway	6,27E-01	1,54E-02	#NUM!	PARD6B,PSENEN,SOS1
Xenobiotic Metabolism Signaling	6,2E-01	1,38E-02	#NUM!	CYP1B1,HMOX1,NFE2L2,PTPA
TNFR2 Signaling	6,17E-01	3,12E-02	#NUM!	NFKBIA
Gap Junction Signaling	6,14E-01	1,52E-02	#NUM!	CTH,SOS1,TUBB6
Pulmonary Healing Signaling Pathway	6,1E-01	1,51E-02	#NUM!	NFKBIA,SOS1,VEGFA
Ephrin Receptor Signaling	6,02E-01	1,49E-02	#NUM!	ITGA3,SOS1,VEGFA
Role of MAPK Signaling in Promoting the Pathogenesis of Influenza	5,95E-01	1,77E-02	#NUM!	BCL2,NFKBIA
4-1BB Signaling in T Lymphocytes	5,94E-01	2,94E-02	#NUM!	NFKBIA
Inhibition of Angiogenesis by TSP1	5,94E-01	2,94E-02	#NUM!	VEGFA
CDK5 Signaling	5,9E-01	1,75E-02	#NUM!	ITGA3,PTPA
3-phosphoinositide Biosynthesis	5,87E-01	1,46E-02	#NUM!	DUSP6,PTPA,SOCS3
Nucleotide Excision Repair Pathway	5,83E-01	2,86E-02	#NUM!	POLR2J
Bladder Cancer Signaling	5,79E-01	1,72E-02	#NUM!	RPS6KA5,VEGFA
Neuregulin Signaling	5,74E-01	1,71E-02	#NUM!	ITGA3,SOS1
FAK Signaling	5,74E-01	1,71E-02	#NUM!	ITGA3,SOS1
MSP-RON Signaling In Macrophages Pathway	5,74E-01	1,71E-02	#NUM!	SOCS3,SOS1
MIF-mediated Glucocorticoid Regulation	5,73E-01	2,78E-02	#NUM!	NFKBIA
Interferon Signaling	5,73E-01	2,78E-02	#NUM!	BCL2
NGF Signaling	5,69E-01	1,69E-02	#NUM!	RPS6KA5,SOS1
p38 MAPK Signaling	5,69E-01	1,69E-02	#NUM!	MAPKAPK2,RPS6KA5
Cholecystokinin/Gastrin-mediated Signaling	5,64E-01	1,68E-02	#NUM!	PTK2B,SOS1
TWEAK Signaling	5,63E-01	2,7E-02	#NUM!	NFKBIA
Role of NANOG in Mammalian Embryonic Stem Cell Pluripotency	5,59E-01	1,67E-02	#NUM!	SOS1,SOX2
IL-17A Signaling in Fibroblasts	5,53E-01	2,63E-02	#NUM!	NFKBIA
Superpathway of Methionine Degradation	5,53E-01	2,63E-02	#NUM!	CTH
Renin-Angiotensin Signaling	5,49E-01	1,64E-02	#NUM!	PTK2B,SOS1
Synaptogenesis Signaling Pathway	5,45E-01	1,27E-02	2,000	HSPA8,SOS1,STXBP2,VLDLR
Neuroinflammation Signaling Pathway	5,42E-01	1,27E-02	1,000	BCL2,HMOX1,NFE2L2,PSENEN
RHOA Signaling	5,39E-01	1,61E-02	#NUM!	PKN1,PTK2B
Thyroid Hormone Metabolism II (via Conjugation and/or Degradation)	5,34E-01	2,5E-02	#NUM!	B4GAT1
Acetone Degradation I (to Methylglyoxal)	5,34E-01	2,5E-02	#NUM!	CYP1B1
Reelin Signaling in Neurons	5,3E-01	1,59E-02	#NUM!	ITGA3,VLDLR
14-3-3-mediated Signaling	5,25E-01	1,57E-02	#NUM!	SFN,TUBB6
Mechanisms of Viral Exit from Host Cells	5,25E-01	2,44E-02	#NUM!	SH3GLB2
Role of Osteoblasts, Osteoclasts and Chondrocytes in Rheumatoid Arthritis	5,18E-01	1,34E-02	#NUM!	BCL2,NFKBIA,PTK2B
April Mediated Signaling	5,16E-01	2,38E-02	#NUM!	NFKBIA
Role of Macrophages, Fibroblasts and Endothelial Cells in Rheumatoid Arthritis	5,11E-01	1,23E-02	#NUM!	MAPKAPK2,NFKBIA,SOCS3,VEGFA
B Cell Activating Factor Signaling	5,08E-01	2,33E-02	#NUM!	NFKBIA
Oncostatin M Signaling	5,08E-01	2,33E-02	#NUM!	SOS1
HGF Signaling	5,03E-01	1,52E-02	#NUM!	ITGA3,SOS1
MIF Regulation of Innate Immunity	0.5	2,27E-02	#NUM!	NFKBIA
Gα12/13 Signaling	4,98E-01	1,5E-02	#NUM!	NFKBIA,PTK2B
Role of IL-17F in Allergic Inflammatory Airway Diseases	4,92E-01	2,22E-02	#NUM!	RPS6KA5
Estrogen Biosynthesis	4,92E-01	2,22E-02	#NUM!	CYP1B1
Coronavirus Replication Pathway	4,92E-01	2,22E-02	#NUM!	TUBB6
Adipogenesis pathway	4,9E-01	1,48E-02	#NUM!	TXNIP,XBP1
Superpathway of Inositol Phosphate Compounds	4,86E-01	1,28E-02	#NUM!	DUSP6,PTPA,SOCS3
Role of RIG1-like Receptors in Antiviral Innate Immunity	4,84E-01	2,17E-02	#NUM!	NFKBIA
Role of OCT4 in Mammalian Embryonic Stem Cell Pluripotency	4,84E-01	2,17E-02	#NUM!	SOX2
PFKFB4 Signaling Pathway	4,84E-01	2,17E-02	#NUM!	RPS6KA5
RAC Signaling	4,77E-01	1,45E-02	#NUM!	ITGA3,PTK2B
iNOS Signaling	4,76E-01	2,13E-02	#NUM!	NFKBIA
Iron homeostasis signaling pathway	4,73E-01	1,44E-02	#NUM!	FTH1,HMOX1
AMPK Signaling	4,61E-01	1,24E-02	#NUM!	FOXO3,IRS2,PTPA
Xenobiotic Metabolism General Signaling Pathway	4,57E-01	1,4E-02	#NUM!	HMOX1,NFE2L2
Assembly of RNA Polymerase II Complex	4,55E-01	0.02	#NUM!	POLR2J
Triacylglycerol Biosynthesis	4,55E-01	0.02	#NUM!	GPAT3
FAT10 Cancer Signaling Pathway	4,55E-01	0.02	#NUM!	NFKBIA
Amyloid Processing	4,48E-01	1,96E-02	#NUM!	PSENEN
TNFR1 Signaling	4,41E-01	1,92E-02	#NUM!	NFKBIA
UVB-Induced MAPK Signaling	4,41E-01	1,92E-02	#NUM!	RPS6KA5
Corticotropin Releasing Hormone Signaling	4,35E-01	1,34E-02	#NUM!	CTH,VEGFA
EGF Signaling	4,22E-01	1,82E-02	#NUM!	SOS1
Epithelial Adherens Junction Signaling	4,07E-01	1,27E-02	#NUM!	PTPA,SFN
Polyamine Regulation in Colon Cancer	4,04E-01	1,72E-02	#NUM!	SLC3A2
Cancer Drug Resistance By Drug Efflux	4,04E-01	1,72E-02	#NUM!	FOXO3
Ovarian Cancer Signaling	4,03E-01	1,27E-02	#NUM!	BCL2,VEGFA
Phagosome Maturation	0.4	1,26E-02	#NUM!	TUBB6,TUBE1
G-Protein Coupled Receptor Signaling	3,99E-01	9,99E-03	-1,890	CELSR3,DUSP6,FOXO3,NFKBIA,PTK2B,RGS2,SOS1
Circadian Rhythm Signaling	3,96E-01	1,13E-02	#NUM!	CIRBP,CTH,RPS6KA5
Retinoic acid Mediated Apoptosis Signaling	3,93E-01	1,67E-02	#NUM!	TIPARP
PCP (Planar Cell Polarity) Pathway	3,93E-01	1,67E-02	#NUM!	JUNB
Signaling by Rho Family GTPases	3,91E-01	1,12E-02	#NUM!	ITGA3,PKN1,PTK2B
Colorectal Cancer Metastasis Signaling	3,84E-01	1,11E-02	#NUM!	BCL2L1,SOS1,VEGFA
Stearate Biosynthesis I (Animals)	3,77E-01	1,59E-02	#NUM!	ACOT8
Androgen Signaling	3,69E-01	1,18E-02	#NUM!	DNAJB1,POLR2J
Opioid Signaling Pathway	3,67E-01	1,08E-02	#NUM!	NFKBIA,RPS6KA5,SOS1
PXR/RXR Activation	3,66E-01	1,54E-02	#NUM!	FOXO3
Activation of IRF by Cytosolic Pattern Recognition Receptors	3,66E-01	1,54E-02	#NUM!	NFKBIA
ERB2-ERBB3 Signaling	3,66E-01	1,54E-02	#NUM!	SOS1
Oxytocin Signaling Pathway	3,65E-01	1,08E-02	#NUM!	CTH,NFE2L2,SOS1
Glioblastoma Multiforme Signaling	3,63E-01	1,17E-02	#NUM!	CCNE1,SOS1
T Cell Receptor Signaling	3,62E-01	9,77E-03	-0,816	DUSP6,FOXO3,ITGA3,NFKBIA,PTK2B,SOS1
Role of PI3K/AKT Signaling in the Pathogenesis of Influenza	3,61E-01	1,52E-02	#NUM!	NFKBIA
WNT/β-catenin Signaling	3,57E-01	1,16E-02	#NUM!	PTPA,SOX2
IL-17A Signaling in Airway Cells	3,57E-01	1,49E-02	#NUM!	NFKBIA
Cell Cycle: G1/S Checkpoint Regulation	3,52E-01	1,47E-02	#NUM!	CCNE1
Serotonin Degradation	3,38E-01	1,41E-02	#NUM!	B4GAT1
Estrogen Receptor Signaling	3,34E-01	9,85E-03	2,000	BCL2,FOXO3,SOS1,VEGFA
Protein Kinase A Signaling	3,33E-01	9,83E-03	#NUM!	DUSP6,NFKBIA,PTK2B,SFN
Leptin Signaling in Obesity	3,17E-01	1,32E-02	#NUM!	SOCS3
Neurotrophin/TRK Signaling	3,17E-01	1,32E-02	#NUM!	SOS1
Antiproliferative Role of Somatostatin Receptor 2	3,13E-01	1,3E-02	#NUM!	CTH
Role of MAPK Signaling in Inhibiting the Pathogenesis of Influenza	3,13E-01	1,3E-02	#NUM!	NFKBIA
GNRH Signaling	3,12E-01	1,05E-02	#NUM!	PTK2B,SOS1
Production of Nitric Oxide and Reactive Oxygen Species in Macrophages	3,09E-01	1,05E-02	#NUM!	NFKBIA,PTPA
VDR/RXR Activation	3,09E-01	1,28E-02	#NUM!	GADD45A
Toll-like Receptor Signaling	3,09E-01	1,28E-02	#NUM!	NFKBIA
Regulation Of The Epithelial Mesenchymal Transition By Growth Factors Pathway	3,07E-01	1,04E-02	#NUM!	PARD6B,SOS1
IL-3 Signaling	3,05E-01	1,27E-02	#NUM!	SOS1
Thyroid Cancer Signaling	3,05E-01	1,27E-02	#NUM!	IRS2
Dopamine Receptor Signaling	3,05E-01	1,27E-02	#NUM!	PTPA
Leukocyte Extravasation Signaling	3,04E-01	1,04E-02	#NUM!	ITGA3,PTK2B
Hepatic Fibrosis / Hepatic Stellate Cell Activation	3,02E-01	1,03E-02	#NUM!	BCL2,VEGFA
Chemokine Signaling	3,01E-01	1,25E-02	#NUM!	PTK2B
Synaptic Long Term Depression	0.3	1,03E-02	#NUM!	CTH,PTPA
Role of MAPK Signaling in the Pathogenesis of Influenza	2,94E-01	1,22E-02	#NUM!	BCL2
FcγRIIB Signaling in B Lymphocytes	2,83E-01	1,18E-02	#NUM!	SOS1
LPS-stimulated MAPK Signaling	2,83E-01	1,18E-02	#NUM!	NFKBIA
PDGF Signaling	2,8E-01	1,16E-02	#NUM!	SOS1
RAR Activation	2,79E-01	9,8E-03	#NUM!	MAPKAPK2,VEGFA
BMP signaling pathway	2,77E-01	1,15E-02	#NUM!	SOS1
Xenobiotic Metabolism AHR Signaling Pathway	2,77E-01	1,15E-02	#NUM!	CYP1B1
Regulation Of The Epithelial Mesenchymal Transition In Development Pathway	2,77E-01	1,15E-02	#NUM!	PSENEN
Sertoli Cell-Sertoli Cell Junction Signaling	2,75E-01	9,71E-03	#NUM!	ITGA3,TUBB6
Acute Myeloid Leukemia Signaling	2,64E-01	1,1E-02	#NUM!	SOS1
Phagosome Formation	2,61E-01	8,68E-03	0,000	CELSR3,GPLD1,HMOX1,ITGA3,PTK2B,SOS1
IL-4 Signaling	2,57E-01	1,08E-02	#NUM!	SOS1
ERBB Signaling	2,54E-01	1,06E-02	#NUM!	SOS1
IL-1 Signaling	2,48E-01	1,04E-02	#NUM!	NFKBIA
NER (Nucleotide Excision Repair, Enhanced Pathway)	2,29E-01	9,71E-03	#NUM!	POLR2J
PD-1, PD-L1 cancer immunotherapy pathway	2,21E-01	9,43E-03	#NUM!	BCL2L1
Kinetochore Metaphase Signaling Pathway	2,09E-01	9,01E-03	#NUM!	PLK1
Regulation of Actin-based Motility by Rho	1,98E-01	8,62E-03	#NUM!	ITGA3
Dilated Cardiomyopathy Signaling Pathway	0	6,76E-03	#NUM!	BCL2
Neurovascular Coupling Signaling Pathway	0	4,44E-03	#NUM!	CTH
Fc Epsilon RI Signaling	0	8,47E-03	#NUM!	SOS1
Actin Cytoskeleton Signaling	0	8,16E-03	#NUM!	ITGA3,SOS1
Hepatic Cholestasis	0	5,24E-03	#NUM!	NFKBIA
LXR/RXR Activation	0	8,13E-03	#NUM!	LDLR
FXR/RXR Activation	0	7,94E-03	#NUM!	VLDLR
Tight Junction Signaling	0	5,62E-03	#NUM!	PTPA
IL-12 Signaling and Production in Macrophages	0	7,35E-03	#NUM!	NFKBIA
Role of NFAT in Regulation of the Immune Response	0	3,4E-03	#NUM!	NFKBIA,SOS1
CCR5 Signaling in Macrophages	0	0.002	#NUM!	PTK2B
Cytotoxic T Lymphocyte-mediated Apoptosis of Target Cells	0	2,35E-03	#NUM!	BCL2
IL-17 Signaling	0	5,35E-03	#NUM!	VEGFA
fMLP Signaling in Neutrophils	0	7,63E-03	#NUM!	NFKBIA
CTLA4 Signaling in Cytotoxic T Lymphocytes	0	2,09E-03	#NUM!	PTPA
IL-15 Production	0	8,13E-03	#NUM!	PTK2B
T Helper Cell Differentiation	0	2,12E-03	#NUM!	TBX21
CD28 Signaling in T Helper Cells	0	1,93E-03	#NUM!	NFKBIA
IL-15 Signaling	0	1,89E-03	#NUM!	BCL2L1
Dendritic Cell Maturation	0	1,69E-03	#NUM!	NFKBIA
Thrombin Signaling	0	4,72E-03	#NUM!	SOS1
Cardiac Hypertrophy Signaling	0	7,69E-03	#NUM!	MAPKAPK2,SOS1
ICOS-ICOSL Signaling in T Helper Cells	0	1,97E-03	#NUM!	NFKBIA
Human Embryonic Stem Cell Pluripotency	0	6,02E-03	#NUM!	SOX2
CREB Signaling in Neurons	0	6,62E-03	#NUM!	CELSR3,POLR2J,SOS1,VEGFA
Type I Diabetes Mellitus Signaling	0	5,89E-03	#NUM!	BCL2,NFKBIA,SOCS3
Glioma Signaling	0	8,06E-03	#NUM!	SOS1
G Beta Gamma Signaling	0	7,75E-03	#NUM!	SOS1
Sphingosine-1-phosphate Signaling	0	8,33E-03	#NUM!	PTK2B
Systemic Lupus Erythematosus Signaling	0	1,61E-03	#NUM!	SOS1
CDC42 Signaling	0	1,74E-03	#NUM!	ITGA3
Phospholipase C Signaling	0	5,91E-03	#NUM!	GPLD1,HMOX1,ITGA3,SOS1
Role of NFAT in Cardiac Hypertrophy	0	4,5E-03	#NUM!	SOS1
Breast Cancer Regulation by Stathmin1	0	8,45E-03	0,447	CELSR3,PTPA,SOS1,TUBB6,VEGFA
Regulation of IL-2 Expression in Activated and Anergic T Lymphocytes	0	4,34E-03	#NUM!	NFKBIA,SOS1
NUR77 Signaling in T Lymphocytes	0	1,95E-03	#NUM!	BCL2
PKCθ Signaling in T Lymphocytes	0	3,58E-03	#NUM!	NFKBIA,SOS1
Antiproliferative Role of TOB in T Cell Signaling	0	2,35E-03	#NUM!	CCNE1
OX40 Signaling Pathway	0	6,26E-03	#NUM!	BCL2,BCL2L1,NFKBIA
Dopamine-DARPP32 Feedback in cAMP Signaling	0	5,52E-03	#NUM!	PTPA
RHOGDI Signaling	0	4,65E-03	#NUM!	ITGA3
Gαi Signaling	0	7,14E-03	#NUM!	SOS1
Gαs Signaling	0	8,13E-03	#NUM!	RGS2
Agranulocyte Adhesion and Diapedesis	0	4,67E-03	#NUM!	ITGA3
Sperm Motility	0	3,92E-03	#NUM!	PTK2B
TEC Kinase Signaling	0	3,45E-03	#NUM!	ITGA3,PTK2B
SAPK/JNK Signaling	0	3,98E-03	#NUM!	GADD45A,SOS1
Nitric Oxide Signaling in the Cardiovascular System	0	8,4E-03	#NUM!	VEGFA
Cardiac β-adrenergic Signaling	0	5,62E-03	#NUM!	PTPA
B Cell Receptor Signaling	0	6,36E-03	-1,000	BCL2L1,NFKBIA,PTK2B,SOS1
cAMP-mediated signaling	0	8,58E-03	#NUM!	DUSP6,RGS2
NF-κB Signaling	0	1,75E-03	#NUM!	NFKBIA
Th17 Activation Pathway	0	2,07E-03	#NUM!	SOCS3
Cardiac Hypertrophy Signaling (Enhanced)	0	7,38E-03	-1,000	ITGA3,MAPKAPK2,PKN1,RPS6KA5
T Cell Exhaustion Signaling Pathway	0	5,3E-03	#NUM!	PTPA,TBX21,VEGFA
Systemic Lupus Erythematosus In T Cell Signaling Pathway	0	4,69E-03	#NUM!	GADD45A,PTPA,SOS1
Systemic Lupus Erythematosus In B Cell Signaling Pathway	0	5,53E-03	0,000	BCL2,BCL2L1,FOXO3,SOS1
White Adipose Tissue Browning Pathway	0	7,35E-03	#NUM!	VEGFA
HOTAIR Regulatory Pathway	0	6,13E-03	#NUM!	NFKBIA
Xenobiotic Metabolism CAR Signaling Pathway	0	5,26E-03	#NUM!	PTPA
Insulin Secretion Signaling Pathway	0	7,41E-03	#NUM!	FURIN,RPS6KA5
Semaphorin Neuronal Repulsive Signaling Pathway	0	6,62E-03	#NUM!	ITGA3

## Sheet: RNA_Seq_6h_DE_genes
RNA-Seq CM14 vs DMSO 12h DE Genes
Gene ID	baseMean	log2FoldChange	lfcSE	stat	pvalue	padj	gene_name	gene_biotype	CM14_6h_rep1_normCounts	CM14_6h_rep2_normCounts	CM14_6h_rep3_normCounts	DMSO_6h_rep3_normCounts	DMSO_6h_rep2_normCounts	DMSO_6h_rep1_normCounts	CM14_6h_rep1_rawCounts	CM14_6h_rep2_rawCounts	CM14_6h_rep3_rawCounts	DMSO_6h_rep3_rawCounts	DMSO_6h_rep2_rawCounts	DMSO_6h_rep1_rawCounts
ENSG00000100292	2046.84	9.14079	0.378359	24.159	6.00357e-129	7.2349e-125	HMOX1	protein_coding	4103.62	4851.42	3304.74	6.71915	8.6656	5.87585	3760	6313	1498	8	14	6
ENSG00000151012	610.707	4.3015	0.264646	16.2538	2.09867e-59	1.26455e-55	SLC7A11	protein_coding	992.072	1350.22	1144.97	47.874	62.5161	66.593	909	1757	519	57	101	68
ENSG00000116761	282.04	3.72221	0.278271	13.3762	8.32744e-41	3.34513e-37	CTH	protein_coding	468.206	595.573	509.609	31.916	45.8039	41.131	429	775	231	38	74	42
ENSG00000023909	925.166	2.62955	0.217454	12.0924	1.15845e-33	3.49013e-30	GCLM	protein_coding	1412.26	1558.48	1809	243.569	271.11	256.579	1294	2028	820	290	438	262
ENSG00000175197	240.104	3.75016	0.321282	11.6725	1.76165e-31	4.24592e-28	DDIT3	protein_coding	426.733	418.822	494.167	29.3963	23.5209	47.9861	391	545	224	35	38	49
ENSG00000128965	185.701	4.7882	0.475649	10.0667	7.75555e-24	1.5577e-20	CHAC1	protein_coding	180.079	542.548	352.976	7.55905	17.3312	13.7103	165	706	160	9	28	14
ENSG00000162616	175.344	2.68901	0.273676	9.82553	8.74169e-23	1.50494e-19	DNAJB4	protein_coding	305.589	298.939	306.648	56.2729	46.4229	38.193	280	389	139	67	75	39
ENSG00000161011	1576.12	2.95247	0.301568	9.79042	1.23784e-22	1.86464e-19	SQSTM1	protein_coding	1840.08	3491.98	3042.21	314.12	335.483	432.854	1686	4544	1379	374	542	442
ENSG00000204388	743.184	2.75044	0.286602	9.59672	8.25317e-22	1.1051e-18	HSPA1B	protein_coding	930.955	1215.74	1736.2	192.336	185.073	198.8	853	1582	787	229	299	203
ENSG00000139269	57.712	5.46236	0.583128	9.36735	7.43785e-21	8.96335e-18	INHBE	protein_coding	102.591	115.272	121.336	3.35958	3.71383	0	94	150	55	4	6	0
ENSG00000135069	1301.57	1.93742	0.209663	9.24062	2.45063e-20	2.68478e-17	PSAT1	protein_coding	1806.25	2242.43	2144.33	503.097	568.835	544.496	1655	2918	972	599	919	556
ENSG00000100219	565.11	2.20426	0.241237	9.13731	6.40226e-20	6.42947e-17	XBP1	protein_coding	805.445	858.394	1122.91	208.294	185.073	210.551	738	1117	509	248	299	215
ENSG00000051108	504.551	2.10155	0.237789	8.83789	9.75402e-19	9.04198e-16	HERPUD1	protein_coding	777.069	716.993	961.86	176.378	184.454	210.551	712	933	436	210	298	215
ENSG00000128590	186.554	2.45015	0.282775	8.66467	4.52827e-18	3.89787e-15	DNAJB9	protein_coding	271.756	280.496	394.892	58.7926	57.5644	55.8206	249	365	179	70	93	57
ENSG00000113369	145.198	2.41669	0.281917	8.57235	1.01392e-17	8.14586e-15	ARRDC3	protein_coding	231.374	262.052	240.465	36.9553	51.3746	48.9654	212	341	109	44	83	50
ENSG00000130766	458.742	2.76195	0.332051	8.31785	8.95751e-17	6.74669e-14	SESN2	protein_coding	685.392	1128.9	584.617	99.9474	149.791	103.807	628	1469	265	119	242	106
ENSG00000087074	193.785	3.03249	0.365799	8.29004	1.13208e-16	8.02514e-14	PPP1R15A	protein_coding	225.917	498.745	311.06	34.4357	44.566	47.9861	207	649	141	41	72	49
ENSG00000234883	96.8641	-2.78737	0.343385	-8.11732	4.76588e-16	3.01547e-13	MIR155HG	lincRNA	30.5589	20.749	22.061	190.656	163.408	153.751	28	27	10	227	264	157
ENSG00000132002	669.289	2.07257	0.255512	8.11144	5.00222e-16	3.01547e-13	DNAJB1	protein_coding	1282.38	1005.17	957.448	270.446	294.63	205.655	1175	1308	434	322	476	210
ENSG00000198431	1049.82	1.68665	0.207936	8.11139	5.00451e-16	3.01547e-13	TXNRD1	protein_coding	1507.21	1487.01	1813.42	494.698	518.698	477.903	1381	1935	822	589	838	488
ENSG00000101255	97.9827	2.47481	0.305603	8.09813	5.58101e-16	3.2027e-13	TRIB3	protein_coding	165.891	152.159	180.9	31.916	31.5676	25.462	152	198	82	38	51	26
ENSG00000138678	37.061	5.0999	0.657741	7.75366	8.92785e-15	4.89043e-12	GPAT3	protein_coding	63.3005	90.6808	61.7708	0.839894	1.85691	3.91723	58	118	28	1	3	4
ENSG00000181019	471.932	1.91305	0.248471	7.6993	1.36815e-14	7.16852e-12	NQO1	protein_coding	645.011	773.861	818.464	233.491	165.884	194.882	591	1007	371	278	268	199
ENSG00000157514	182.036	2.35496	0.312766	7.52945	5.09563e-14	2.55864e-11	TSC22D3	protein_coding	236.831	355.038	322.091	43.6745	69.9438	64.6344	217	462	146	52	113	66
ENSG00000180447	413.34	-1.79323	0.248929	-7.20377	5.85696e-13	2.82329e-10	GAS1	protein_coding	212.821	181.362	158.839	744.146	580.595	602.275	195	236	72	886	938	615
ENSG00000170525	1132.31	-1.55703	0.217989	-7.14267	9.1532e-13	4.24251e-10	PFKFB3	protein_coding	553.334	564.834	606.678	1444.62	1907.67	1716.73	507	735	275	1720	3082	1753
ENSG00000141682	191.05	2.19862	0.308407	7.12897	1.01123e-12	4.51348e-10	PMAIP1	protein_coding	338.33	235.924	368.419	75.5905	76.1335	51.9034	310	307	167	90	123	53
ENSG00000150991	4118.66	1.96196	0.286396	6.85053	7.35782e-12	3.16676e-09	UBC	protein_coding	5526.79	7262.15	6874.21	1864.56	1129.62	2054.59	5064	9450	3116	2220	1825	2098
ENSG00000271992	62.6724	3.09005	0.453025	6.82091	9.04655e-12	3.75931e-09	AL354872.2	lincRNA	82.9455	167.529	86.038	10.0787	16.7122	12.731	76	218	39	12	27	13
ENSG00000168003	1195.35	1.54228	0.227564	6.77737	1.22385e-11	4.91619e-09	SLC3A2	protein_coding	1548.68	1874.33	1917.1	526.614	698.2	607.171	1419	2439	869	627	1128	620
ENSG00000162772	167.818	1.7514	0.260588	6.72093	1.80568e-11	7.01942e-09	ATF3	protein_coding	265.207	266.663	244.877	77.2703	87.275	65.6137	243	347	111	92	141	67
ENSG00000074935	80.7431	2.1836	0.32815	6.65427	2.84718e-11	1.07223e-08	TUBE1	protein_coding	113.504	142.169	141.19	34.4357	24.7589	28.4	104	185	64	41	40	29
ENSG00000146733	421.301	2.4177	0.370036	6.5337	6.4163e-11	2.34312e-08	PSPH	protein_coding	470.389	949.843	708.159	89.8687	117.605	191.945	431	1236	321	107	190	196
ENSG00000178860	381.168	2.33097	0.360168	6.4719	9.67808e-11	3.43031e-08	MSC	protein_coding	360.158	740.048	807.433	107.506	108.32	163.545	330	963	366	128	175	167
ENSG00000199753	97.5407	3.65875	0.57515	6.36138	1.99953e-10	6.88466e-08	SNORD104	snoRNA	218.278	50.7198	273.557	20.1575	11.7605	10.7724	200	66	124	24	19	11
ENSG00000181449	180.395	-1.69092	0.26619	-6.35231	2.12105e-10	7.10022e-08	SOX2	protein_coding	76.3972	80.6906	101.481	250.288	274.823	298.689	70	105	46	298	444	305
ENSG00000135245	205.653	-2.39326	0.377153	-6.34561	2.21551e-10	7.21597e-08	HILPDA	protein_coding	86.2197	34.5817	79.4197	386.351	375.097	272.248	79	45	36	460	606	278
ENSG00000260916	125.141	1.77484	0.282009	6.29357	3.10256e-10	9.8392e-08	CCPG1	protein_coding	180.079	205.185	196.343	61.3123	61.8972	46.0275	165	267	89	73	100	47
ENSG00000153879	350.466	1.45358	0.231697	6.27365	3.52689e-10	1.08981e-07	CEBPG	protein_coding	508.587	450.33	582.411	189.816	175.788	195.862	466	586	264	226	284	200
ENSG00000128272	1631.52	1.37533	0.223551	6.1522	7.64141e-10	2.30217e-07	ATF4	protein_coding	2582.23	2264.72	2217.13	916.324	763.811	1044.92	2366	2947	1005	1091	1234	1067
ENSG00000132823	236.471	1.51222	0.24649	6.13502	8.51487e-10	2.50275e-07	OSER1	protein_coding	373.255	302.782	375.037	134.383	113.891	119.476	342	394	170	160	184	122
ENSG00000196968	511.754	-1.61254	0.269953	-5.97342	2.32327e-09	6.66614e-07	FUT11	protein_coding	231.374	302.013	220.61	598.844	864.703	852.978	212	393	100	713	1397	871
ENSG00000124588	72.5175	2.14576	0.361573	5.93452	2.94703e-09	8.25923e-07	NQO2	protein_coding	104.773	104.513	145.603	22.6771	22.283	35.2551	96	136	66	27	36	36
ENSG00000106105	981.672	1.20896	0.205749	5.87589	4.20584e-09	1.15192e-06	GARS	protein_coding	1499.57	1321.02	1290.57	640.839	588.642	549.392	1374	1719	585	763	951	561
ENSG00000135269	479.231	1.26513	0.217548	5.81541	6.0486e-09	1.61981e-06	TES	protein_coding	627.548	676.264	728.014	261.207	310.105	272.248	575	880	330	311	501	278
ENSG00000155304	656.421	1.29494	0.224151	5.77709	7.60019e-09	1.99108e-06	HSPA13	protein_coding	851.283	1042.06	904.502	424.986	378.811	336.882	780	1356	410	506	612	344
ENSG00000147852	122.51	1.66219	0.289211	5.74733	9.06662e-09	2.32472e-06	VLDLR	protein_coding	181.171	211.332	165.458	48.7139	63.7541	64.6344	166	275	75	58	103	66
ENSG00000165507	142.768	-1.72065	0.300273	-5.73027	1.0027e-08	2.47184e-06	C10orf10	protein_coding	66.5747	50.7198	86.038	228.451	224.068	200.758	61	66	39	272	362	205
ENSG00000176396	83.946	-1.98016	0.345585	-5.72987	1.00506e-08	2.47184e-06	EID2	protein_coding	43.6555	33.8132	22.061	127.664	149.172	127.31	40	44	10	152	241	130
ENSG00000196787	64.4267	3.81955	0.669276	5.70698	1.15e-08	2.77172e-06	HIST1H2AG	protein_coding	154.977	23.0544	183.106	11.7585	6.80869	6.85516	142	30	83	14	11	7
ENSG00000200959	59.0109	4.91193	0.874027	5.61988	1.91087e-08	4.51527e-06	SNORA74A	snoRNA	111.322	10.7587	220.61	7.55905	1.85691	1.95862	102	14	100	9	3	2
ENSG00000169504	468.255	1.23372	0.221282	5.57532	2.4708e-08	5.72608e-06	CLIC4	protein_coding	582.802	684.717	703.746	281.365	256.254	300.648	534	891	319	335	414	307
ENSG00000115902	308.408	1.87738	0.338378	5.54818	2.88656e-08	6.56339e-06	SLC1A4	protein_coding	355.793	643.219	454.457	97.4277	121.318	178.234	326	837	206	116	196	182
ENSG00000104221	63.0866	2.11559	0.3844	5.50362	3.7208e-08	8.30359e-06	BRF2	protein_coding	88.4025	80.6906	138.984	20.9974	21.045	28.4	81	105	63	25	34	29
ENSG00000111981	26.775	2.90836	0.534086	5.4455	5.16603e-08	1.13192e-05	ULBP1	protein_coding	48.0211	34.5817	59.5647	4.19947	7.42766	6.85516	44	45	27	5	12	7
ENSG00000223749	45.2702	-2.39007	0.439338	-5.44017	5.32302e-08	1.13919e-05	MIR503HG	lincRNA	10.9139	18.4436	13.2366	63.8319	71.1817	94.0136	10	24	6	76	115	96
ENSG00000257101	112.102	1.53605	0.282467	5.438	5.38824e-08	1.13919e-05	LRRC37A13P	processed_pseudogene	172.439	174.445	152.221	61.3123	49.5177	62.6758	158	227	69	73	80	64
ENSG00000111875	233.612	1.69116	0.313114	5.40111	6.62307e-08	1.37611e-05	ASF1A	protein_coding	336.148	267.432	467.694	133.543	89.1319	107.724	308	348	212	159	144	110
ENSG00000197461	692.159	-1.21881	0.226656	-5.37737	7.5582e-08	1.5438e-05	PDGFA	protein_coding	362.341	461.857	423.571	853.332	1027.49	1024.36	332	601	192	1016	1660	1046
ENSG00000151929	396.16	1.32457	0.246829	5.36633	8.03528e-08	1.61389e-05	BAG3	protein_coding	493.308	507.966	699.334	215.853	228.401	232.096	452	661	317	257	369	237
ENSG00000168297	306.583	1.65071	0.315119	5.23835	1.62016e-07	3.20075e-05	PXK	protein_coding	316.503	594.805	483.136	130.184	133.698	181.172	290	774	219	155	216	185
ENSG00000178381	49.311	2.02516	0.386955	5.23358	1.66255e-07	3.22155e-05	ZFAND2A	protein_coding	82.9455	74.5427	79.4197	21.8372	13.6174	23.5034	76	97	36	26	22	24
ENSG00000120833	442.721	-1.13411	0.216798	-5.2312	1.68416e-07	3.22155e-05	SOCS2	protein_coding	285.944	275.885	269.144	546.771	644.968	633.613	262	359	122	651	1042	647
ENSG00000199313	38.4573	4.14721	0.793978	5.22334	1.75727e-07	3.30889e-05	RNU4-82P	snRNA	88.4025	13.0642	116.923	7.55905	1.85691	2.93793	81	17	53	9	3	3
ENSG00000202392	17.2884	5.03353	0.967844	5.20076	1.98472e-07	3.67967e-05	RN7SKP292	misc_RNA	48.0211	15.3696	37.5037	0	1.85691	0.979309	44	20	17	0	3	1
ENSG00000155629	299.425	-1.16325	0.2245	-5.18153	2.20077e-07	3.98914e-05	PIK3AP1	protein_coding	185.536	172.14	198.549	398.95	408.521	432.854	170	224	90	475	660	442
ENSG00000152684	136.558	1.42632	0.275347	5.18009	2.21784e-07	3.98914e-05	PELO	protein_coding	170.257	202.111	225.022	72.2309	67.4679	82.2619	156	263	102	86	109	84
ENSG00000186480	343.841	-1.37181	0.265664	-5.16371	2.42109e-07	4.29067e-05	INSIG1	protein_coding	196.45	179.056	200.755	571.968	539.743	375.075	180	233	91	681	872	383
ENSG00000099194	1265.23	-1.0739	0.20849	-5.15082	2.59347e-07	4.52955e-05	SCD	protein_coding	756.332	820.738	869.204	1513.49	1787.59	1844.04	693	1068	394	1802	2888	1883
ENSG00000250562	69.2171	1.99974	0.393747	5.07874	3.79952e-07	6.54115e-05	RPL38P4	processed_pseudogene	146.246	79.9221	105.893	36.1154	21.664	25.462	134	104	48	43	35	26
ENSG00000166123	67.63	1.91321	0.377305	5.07073	3.96301e-07	6.72652e-05	GPT2	protein_coding	104.773	107.587	108.099	16.7979	30.3296	38.193	96	140	49	20	49	39
ENSG00000278705	21.9215	5.32859	1.05499	5.05084	4.39877e-07	7.32477e-05	HIST1H4B	protein_coding	58.935	7.68482	61.7708	2.51968	0.618972	0	54	10	28	3	1	0
ENSG00000176142	162.443	1.32565	0.262547	5.04918	4.43705e-07	7.32477e-05	TMEM39A	protein_coding	218.278	248.22	229.435	104.147	78.6094	95.9723	200	323	104	124	127	98
ENSG00000204389	5316.6	1.7428	0.345502	5.04427	4.55253e-07	7.41386e-05	HSPA1A	protein_coding	4807.57	9878.83	9874.51	1883.04	2212.2	3243.47	4405	12855	4476	2242	3574	3312
ENSG00000087086	4195.76	1.32187	0.263442	5.01766	5.23036e-07	8.39498e-05	FTL	protein_coding	5478.77	6040.26	6461.67	2415.54	1747.36	3030.96	5020	7860	2929	2876	2823	3095
ENSG00000177971	517.39	-1.12085	0.223485	-5.01533	5.29432e-07	8.39498e-05	IMP3	protein_coding	344.879	349.659	280.175	649.238	739.052	741.337	316	455	127	773	1194	757
ENSG00000182831	241.607	1.25032	0.249517	5.01096	5.41602e-07	8.47642e-05	C16orf72	protein_coding	288.127	349.659	383.862	155.38	142.363	130.248	264	455	174	185	230	133
ENSG00000198804	23075.5	2.17209	0.434528	4.99873	5.77091e-07	8.91605e-05	MT-CO1	protein_coding	35528	15544.8	62238.5	9529.44	6185.38	9426.83	32553	20228	28212	11346	9993	9626
ENSG00000186918	166.521	-1.40436	0.281315	-4.99211	5.97236e-07	9.1105e-05	ZNF395	protein_coding	103.682	73.0057	99.2746	249.449	261.206	212.51	95	95	45	297	422	217
ENSG00000128165	41.9418	2.8732	0.57722	4.97766	6.4359e-07	9.69488e-05	ADM2	protein_coding	34.9244	111.43	75.0075	4.19947	12.3794	13.7103	32	145	34	5	20	14
ENSG00000221676	41.7807	4.17514	0.841671	4.96053	7.03e-07	0.000104591	RNU6ATAC	snRNA	109.139	9.22178	119.129	8.39894	1.85691	2.93793	100	12	54	10	3	3
ENSG00000187546	32.5324	2.36688	0.477879	4.95288	7.31223e-07	0.000107463	AGMO	protein_coding	41.4728	51.4883	70.5952	13.4383	7.42766	10.7724	38	67	32	16	12	11
ENSG00000037965	41.9837	-2.03474	0.414225	-4.91217	9.00722e-07	0.000130778	HOXC8	protein_coding	18.5536	15.3696	15.4427	57.9527	77.9904	66.593	17	20	7	69	126	68
ENSG00000116688	1100.06	-1.01531	0.209069	-4.85635	1.1957e-06	0.000171541	MFN2	protein_coding	759.607	769.25	653.006	1327.87	1527.62	1562.98	696	1001	296	1581	2468	1596
ENSG00000139112	12.9267	3.99957	0.825014	4.84788	1.2479e-06	0.000176923	GABARAPL1	protein_coding	26.1933	29.2023	17.6488	1.67979	1.85691	0.979309	24	38	8	2	3	1
ENSG00000248923	28.6438	3.33557	0.688429	4.84519	1.26491e-06	0.000177249	MTND5P11	processed_pseudogene	29.4675	26.1284	101.481	5.03936	6.80869	2.93793	27	34	46	6	11	3
ENSG00000196843	417.489	-1.35638	0.280796	-4.83048	1.36205e-06	0.000188668	ARID5A	protein_coding	218.278	246.683	238.259	463.622	547.79	790.302	200	321	108	552	885	807
ENSG00000118496	453.567	1.79418	0.374349	4.7928	1.6447e-06	0.00022523	FBXO30	protein_coding	446.378	889.133	776.548	122.625	208.593	278.124	409	1157	352	146	337	284
ENSG00000201201	14.4065	6.6304	1.38427	4.7898	1.66947e-06	0.000226053	RN7SKP118	misc_RNA	46.9297	9.99026	28.6793	0.839894	0	0	43	13	13	1	0	0
ENSG00000184992	343.674	-1.03774	0.222954	-4.65449	3.24789e-06	0.000434893	BRI3BP	protein_coding	237.923	209.027	229.435	434.225	497.034	454.399	218	272	104	517	803	464
ENSG00000274012	70.8906	3.72201	0.80208	4.64045	3.47645e-06	0.000460381	RN7SL2	misc_RNA	261.933	12.2957	121.336	15.958	9.90355	3.91723	240	16	55	19	16	4
ENSG00000150961	169.58	1.56784	0.339498	4.6181	3.87266e-06	0.000507276	SEC24D	protein_coding	170.257	327.373	262.526	72.2309	77.3714	107.724	156	426	119	86	125	110
ENSG00000186352	905.717	-1.42436	0.308642	-4.61493	3.93226e-06	0.000509544	ANKRD37	protein_coding	589.35	325.836	562.556	1599.16	1039.25	1318.15	540	424	255	1904	1679	1346
ENSG00000277161	75.4742	-1.51033	0.329123	-4.58896	4.45457e-06	0.000571086	PIGW	protein_coding	43.6555	43.035	28.6793	104.987	112.034	120.455	40	56	13	125	181	123
ENSG00000211584	122.155	2.08764	0.45629	4.57524	4.75671e-06	0.000603401	SLC48A1	protein_coding	98.225	300.476	194.137	29.3963	47.0418	63.6551	90	391	88	35	76	65
ENSG00000116017	308.023	-1.11488	0.24416	-4.5662	4.96637e-06	0.000623435	ARID3A	protein_coding	190.993	224.397	165.458	388.871	459.277	419.144	175	292	75	463	742	428
ENSG00000086544	36.1328	2.05973	0.45358	4.54105	5.59736e-06	0.0006954	ITPKC	protein_coding	39.29	60.71	75.0075	15.958	11.1415	14.6896	36	79	34	19	18	15
ENSG00000200674	8.73661	6.87189	1.52007	4.52076	6.16171e-06	0.000757702	RN7SKP160	misc_RNA	27.2847	3.07393	22.061	0	0	0	25	4	10	0	0	0
ENSG00000102445	200.171	-1.11606	0.247257	-4.51378	6.36829e-06	0.000775195	RUBCNL	protein_coding	130.967	128.336	119.129	245.249	300.201	277.144	120	167	54	292	485	283
ENSG00000044574	2447.68	0.964685	0.214106	4.50564	6.61747e-06	0.000797472	HSPA5	protein_coding	3161.75	3767.1	2779.69	1618.48	1715.79	1643.28	2897	4902	1260	1927	2772	1678
ENSG00000171223	873.567	-1.48601	0.330065	-4.50218	6.72614e-06	0.000802541	JUNB	protein_coding	306.68	582.509	489.755	909.605	1634.7	1318.15	281	758	222	1083	2641	1346
ENSG00000119547	456.906	-1.44734	0.323835	-4.46937	7.84511e-06	0.000922388	ONECUT2	protein_coding	302.315	266.663	163.252	722.309	808.996	477.903	277	347	74	860	1307	488
ENSG00000235098	497.844	-1.08936	0.243796	-4.46832	7.88366e-06	0.000922388	ANKRD65	protein_coding	340.513	297.402	317.679	551.81	794.141	685.516	312	387	144	657	1283	700
ENSG00000114796	82.6301	1.32105	0.295998	4.46304	8.08044e-06	0.00093632	KLHL24	protein_coding	118.961	109.893	125.748	43.6745	49.5177	47.9861	109	143	57	52	80	49
ENSG00000141582	551.04	1.1071	0.248668	4.45212	8.50278e-06	0.000975876	CBX4	protein_coding	753.058	891.439	611.09	325.879	326.198	398.579	690	1160	277	388	527	407
ENSG00000260231	161.273	-1.57891	0.355953	-4.43572	9.17642e-06	0.00104326	JHDM1D-AS1	antisense_RNA	73.123	112.967	52.9464	181.417	284.727	262.455	67	147	24	216	460	268
ENSG00000107864	30.0256	1.97276	0.446833	4.41499	1.01015e-05	0.00113769	CPEB3	protein_coding	48.0211	53.0252	41.9159	12.5984	9.90355	14.6896	44	69	19	15	16	15
ENSG00000164284	121.666	1.37348	0.311482	4.40949	1.03612e-05	0.00114458	GRPEL2	protein_coding	190.993	157.539	178.694	47.874	80.4663	74.4275	175	205	81	57	130	76
ENSG00000023445	261.933	-1.75929	0.399055	-4.40864	1.0402e-05	0.00114458	BIRC3	protein_coding	188.81	84.533	83.8319	459.422	489.607	265.393	173	110	38	547	791	271
ENSG00000184897	430.709	-1.33002	0.301765	-4.40747	1.04587e-05	0.00114458	H1FX	protein_coding	228.1	320.457	183.106	487.139	739.671	625.778	209	417	83	580	1195	639
ENSG00000086289	54.6077	1.68543	0.382691	4.40417	1.06191e-05	0.00114458	EPDR1	protein_coding	77.4886	105.282	66.183	20.9974	25.3778	32.3172	71	137	30	25	41	33
ENSG00000136436	246.321	1.04348	0.236951	4.40379	1.06375e-05	0.00114458	CALCOCO2	protein_coding	348.153	350.428	295.618	175.538	160.314	147.876	319	456	134	209	259	151
ENSG00000059728	69.6049	1.74281	0.39615	4.39938	1.08562e-05	0.00115777	MXD1	protein_coding	74.2144	156.002	90.4502	33.5958	29.0917	34.2758	68	203	41	40	47	35
ENSG00000073712	12.8583	3.25827	0.741895	4.39183	1.12402e-05	0.00118821	FERMT2	protein_coding	24.0106	19.212	26.4732	1.67979	1.85691	3.91723	22	25	12	2	3	4
ENSG00000059145	73.591	1.79397	0.409471	4.38119	1.18033e-05	0.00123689	UNKL	protein_coding	93.8594	146.78	101.481	18.4777	35.9004	45.0482	86	191	46	22	58	46
ENSG00000117090	119.321	-1.24157	0.284384	-4.36581	1.26654e-05	0.00131578	SLAMF1	protein_coding	73.123	65.3209	75.0075	157.9	151.648	192.924	67	85	34	188	245	197
ENSG00000172216	293.998	1.52395	0.349768	4.35704	1.31833e-05	0.00135788	CEBPB	protein_coding	256.476	614.785	436.808	149.501	133.079	173.338	235	800	198	178	215	177
ENSG00000189057	192.066	-1.78656	0.410421	-4.353	1.34287e-05	0.00137143	FAM111B	protein_coding	134.241	49.9513	75.0075	330.078	363.336	199.779	123	65	34	393	587	204
ENSG00000124496	244.679	-1.09775	0.252292	-4.35111	1.35449e-05	0.00137168	TRERF1	protein_coding	168.074	151.391	147.809	351.916	370.764	278.124	154	197	67	419	599	284
ENSG00000235919	17.5146	-2.9485	0.678757	-4.34397	1.39931e-05	0.00140525	ASH1L-AS1	antisense_RNA	4.36555	2.30544	6.6183	24.3569	32.1865	35.2551	4	3	3	29	52	36
ENSG00000120053	296.659	1.0852	0.250834	4.32637	1.5159e-05	0.00150976	GOT1	protein_coding	339.422	435.729	434.602	167.979	183.835	218.386	311	567	197	200	297	223
ENSG00000200913	85.3934	6.01674	1.40508	4.28213	1.85114e-05	0.00182854	SNORD46	snoRNA	177.896	22.286	304.442	5.87926	1.85691	0	163	29	138	7	3	0
ENSG00000155926	491.276	-1.0078	0.235691	-4.27595	1.90323e-05	0.0018647	SLA	protein_coding	331.782	302.782	346.358	661.837	754.526	550.371	304	394	157	788	1219	562
ENSG00000156273	114.417	1.23683	0.289805	4.26781	1.97404e-05	0.00191848	BACH1	protein_coding	187.719	136.021	158.839	66.3516	74.8956	62.6758	172	177	72	79	121	64
ENSG00000132846	95.7234	1.81029	0.424681	4.26271	2.01965e-05	0.0019471	ZBED3	protein_coding	96.0422	217.48	132.366	30.2362	36.5193	61.6964	88	283	60	36	59	63
ENSG00000130584	99.8994	-1.38964	0.326789	-4.2524	2.11487e-05	0.00202273	ZBTB46	protein_coding	50.2039	70.7003	41.9159	125.144	154.743	156.689	46	92	19	149	250	160
ENSG00000204178	180.119	1.05198	0.247576	4.2491	2.14631e-05	0.00203663	TMEM57	protein_coding	231.374	244.377	253.702	131.863	112.653	106.745	212	318	115	157	182	109
ENSG00000200879	15.7104	4.13518	0.973917	4.24593	2.1769e-05	0.00204952	SNORD14E	snoRNA	30.5589	9.99026	48.5342	4.19947	0	0.979309	28	13	22	5	0	1
ENSG00000167996	797.114	1.23969	0.29223	4.24215	2.21389e-05	0.00206681	FTH1	protein_coding	1314.03	1025.15	1021.43	529.133	575.644	317.296	1204	1334	463	630	930	324
ENSG00000222414	13.4388	3.99441	0.941952	4.24057	2.22957e-05	0.00206681	RNU2-59P	snRNA	27.2847	6.91633	41.9159	1.67979	1.85691	0.979309	25	9	19	2	3	1
ENSG00000140961	5.56205	6.22474	1.46967	4.23546	2.28089e-05	0.00209824	OSGIN1	protein_coding	10.9139	9.22178	13.2366	0	0	0	10	12	6	0	0	0
ENSG00000182463	269.974	-1.09455	0.259037	-4.22545	2.38465e-05	0.00217708	TSHZ2	protein_coding	164.8	189.815	161.045	322.519	443.803	337.862	151	247	73	384	717	345
ENSG00000185621	126.877	-1.59183	0.376995	-4.22242	2.41697e-05	0.00218999	LMLN	protein_coding	84.0369	56.0992	48.5342	183.097	261.206	128.289	77	73	22	218	422	131
ENSG00000173110	14.1171	3.23279	0.766145	4.21955	2.44793e-05	0.00220149	HSPA6	protein_coding	13.0967	23.8229	39.7098	1.67979	2.47589	3.91723	12	31	18	2	4	4
ENSG00000054598	322.588	-1.14067	0.270692	-4.21389	2.51009e-05	0.00224068	FOXC1	protein_coding	182.262	258.978	158.839	420.787	471.037	443.627	167	337	72	501	761	453
ENSG00000197329	120.391	1.16658	0.27794	4.19725	2.70176e-05	0.00239403	PELI1	protein_coding	146.246	183.667	169.87	82.3096	73.6576	66.593	134	239	77	98	119	68
ENSG00000155876	148.2	-1.22789	0.293241	-4.18731	2.82279e-05	0.00248303	RRAGA	protein_coding	91.6766	101.44	70.5952	181.417	248.208	195.862	84	132	32	216	401	200
ENSG00000066135	335.767	1.1494	0.274696	4.18424	2.86116e-05	0.00249854	KDM4A	protein_coding	407.088	604.795	375.037	195.695	218.497	213.489	373	787	170	233	353	218
ENSG00000201715	6.73962	6.46641	1.54922	4.17397	2.99341e-05	0.00257292	RN7SKP133	misc_RNA	13.0967	3.07393	24.2671	0	0	0	12	4	11	0	0	0
ENSG00000176749	86.8466	1.80003	0.431383	4.1727	3.01018e-05	0.00257292	CDK5R1	protein_coding	82.9455	178.288	143.397	21.8372	42.709	51.9034	76	232	65	26	69	53
ENSG00000135334	231.005	1.02049	0.244564	4.17268	3.01039e-05	0.00257292	AKIRIN2	protein_coding	288.127	332.753	306.648	141.102	141.126	176.276	264	433	139	168	228	180
ENSG00000188042	851.913	-1.07095	0.259214	-4.13154	3.60345e-05	0.00305811	ARL4C	protein_coding	418.002	663.2	566.968	1031.39	1299.84	1132.08	383	863	257	1228	2100	1156
ENSG00000151240	67.97	-1.69156	0.410398	-4.12176	3.75988e-05	0.00316855	DIP2C	protein_coding	30.5589	46.8774	15.4427	115.905	108.939	90.0964	28	61	7	138	176	92
ENSG00000065911	2624.68	1.13383	0.275477	4.11586	3.85739e-05	0.00322522	MTHFD2	protein_coding	2678.27	3864.69	4275.42	1507.61	1393.92	2028.15	2454	5029	1938	1795	2252	2071
ENSG00000247626	59.0999	-1.56879	0.381286	-4.11447	3.88065e-05	0.00322522	MARS2	protein_coding	24.0106	36.1186	28.6793	68.8713	105.844	91.0757	22	47	13	82	171	93
ENSG00000251230	126.752	-1.20118	0.292204	-4.11075	3.94379e-05	0.00324322	MIR3945HG	lincRNA	81.8541	84.533	61.7708	150.341	183.216	198.8	75	110	28	179	296	203
ENSG00000092470	159.619	-1.2249	0.298028	-4.11003	3.95614e-05	0.00324322	WDR76	protein_coding	100.408	109.124	75.0075	183.937	269.872	219.365	92	142	34	219	436	224
ENSG00000006652	329.043	0.991108	0.241332	4.10683	4.01128e-05	0.00326621	IFRD1	protein_coding	391.809	516.42	403.717	230.131	203.023	229.158	359	672	183	274	328	234
ENSG00000133121	68.3481	-1.5048	0.369387	-4.07379	4.62551e-05	0.00374108	STARD13	protein_coding	43.6555	28.4338	35.2976	123.464	100.892	78.3447	40	37	16	147	163	80
ENSG00000100906	580.858	-0.851942	0.209968	-4.05748	4.96052e-05	0.00396032	NFKBIA	protein_coding	428.916	430.35	381.656	753.385	798.473	692.371	393	560	173	897	1290	707
ENSG00000279602	30.1523	3.43092	0.845733	4.05675	4.97612e-05	0.00396032	AC109326.1	TEC	78.58	12.2957	75.0075	10.0787	4.95177	0	72	16	34	12	8	0
ENSG00000270170	99.2914	-1.18759	0.292809	-4.05585	4.99517e-05	0.00396032	NCBP2-AS2	protein_coding	56.7522	61.4785	63.9769	120.105	143.601	149.834	52	80	29	143	232	153
ENSG00000110324	90.3196	1.25113	0.309342	4.04449	5.24382e-05	0.00413028	IL10RA	protein_coding	125.51	144.475	110.305	48.7139	48.2798	64.6344	115	188	50	58	78	66
ENSG00000138083	165.748	-1.31462	0.325844	-4.03451	5.47157e-05	0.00427138	SIX3	protein_coding	118.961	97.5972	66.183	206.614	301.439	203.696	109	127	30	246	487	208
ENSG00000116062	366.458	-0.960066	0.23802	-4.03356	5.49386e-05	0.00427138	MSH6	protein_coding	258.659	261.284	225.022	538.372	505.081	410.33	237	340	102	641	816	419
ENSG00000248527	2201.16	1.60901	0.400067	4.02184	5.77453e-05	0.00446083	MTATP6P1	unprocessed_pseudogene	2717.56	1682.21	5548.35	943.201	1062.16	1253.52	2490	2189	2515	1123	1716	1280
ENSG00000242808	48.4258	-1.55021	0.385686	-4.01937	5.83548e-05	0.00447919	SOX2-OT	sense_overlapping	28.3761	21.5175	24.2671	86.5091	66.23	63.6551	26	28	11	103	107	65
ENSG00000088356	110.938	1.14525	0.285315	4.01398	5.97024e-05	0.00455363	PDRG1	protein_coding	161.526	167.529	127.954	75.5905	62.5161	70.5102	148	218	58	90	101	72
ENSG00000091592	236.896	1.07051	0.266806	4.01231	6.01281e-05	0.00455725	NLRP1	protein_coding	281.578	384.241	295.618	137.743	142.982	179.213	258	500	134	164	231	183
ENSG00000226950	377.616	-1.22472	0.30569	-4.00641	6.16495e-05	0.00464336	DANCR	processed_transcript	211.729	208.258	260.32	496.377	375.097	713.916	194	271	118	591	606	729
ENSG00000116717	251.638	0.989432	0.247102	4.00415	6.22411e-05	0.00465881	GADD45A	protein_coding	302.315	302.013	401.51	173.018	161.552	169.42	277	393	182	206	261	173
ENSG00000141441	33.7517	1.6343	0.41026	3.98357	6.7889e-05	0.00505019	GAREM1	protein_coding	54.5694	52.2567	46.3281	15.1181	18.5691	15.6689	50	68	21	18	30	16
ENSG00000134107	393.016	-1.12693	0.283993	-3.96816	7.24294e-05	0.00535489	BHLHE40	protein_coding	284.852	172.14	286.793	601.364	524.269	488.675	261	224	130	716	847	499
ENSG00000170801	4.64478	5.98639	1.51396	3.95413	7.6814e-05	0.00564442	HTRA3	protein_coding	9.8225	9.22178	8.82441	0	0	0	9	12	4	0	0	0
ENSG00000100889	98.3334	1.10926	0.281287	3.94353	8.02919e-05	0.00585813	PCK2	protein_coding	120.053	139.864	143.397	62.9921	60.0402	63.6551	110	182	65	75	97	65
ENSG00000263934	36.6208	3.14231	0.79707	3.94233	8.06946e-05	0.00585813	SNORD3A	snoRNA	93.8594	13.0642	90.4502	15.958	2.47589	3.91723	86	17	41	19	4	4
ENSG00000171492	92.8388	1.30489	0.331522	3.93608	8.28251e-05	0.0059768	LRRC8D	protein_coding	105.865	157.539	132.366	62.9921	41.4711	56.7999	97	205	60	75	67	58
ENSG00000206337	119.798	-1.34735	0.342756	-3.93092	8.4622e-05	0.00607012	HCP5	sense_overlapping	61.1178	73.0057	68.3891	116.745	173.312	226.22	56	95	31	139	280	231
ENSG00000112137	71.8866	-1.32392	0.339547	-3.89907	9.65648e-05	0.00688581	PHACTR1	protein_coding	48.0211	39.1926	35.2976	104.147	119.462	85.1999	44	51	16	124	193	87
ENSG00000173575	313.481	1.0882	0.279218	3.89734	9.7257e-05	0.00689438	CHD2	protein_coding	480.211	402.684	397.098	200.735	251.302	148.855	440	524	180	239	406	152
ENSG00000090013	125.115	1.27101	0.326264	3.89564	9.79386e-05	0.00690209	BLVRB	protein_coding	209.547	139.864	180.9	76.4304	53.8505	90.0964	192	182	82	91	87	92
ENSG00000225630	622.25	2.10791	0.541535	3.89247	9.92274e-05	0.00695227	MTND2P28	unprocessed_pseudogene	1012.81	271.274	1747.23	352.756	170.217	179.213	928	353	792	420	275	183
ENSG00000169016	92.8828	1.21532	0.312545	3.88847	0.000100878	0.00699462	E2F6	protein_coding	108.047	129.873	152.221	46.1942	56.3264	64.6344	99	169	69	55	91	66
ENSG00000001084	193.575	0.994855	0.255865	3.88819	0.000100993	0.00699462	GCLC	protein_coding	256.476	298.939	216.198	126.824	126.889	136.124	235	389	98	151	205	139
ENSG00000173852	255.213	-1.14462	0.295208	-3.87732	0.000105615	0.00727292	DPY19L1	protein_coding	184.445	124.494	169.87	365.354	417.806	269.31	169	162	77	435	675	275
ENSG00000237973	82.9234	2.39605	0.618629	3.87317	0.00010743	0.00735589	MTCO1P12	unprocessed_pseudogene	109.139	38.4241	271.35	40.3149	21.664	16.6482	100	50	123	48	35	17
ENSG00000280123	38.9864	-1.60959	0.416866	-3.86117	0.000112845	0.007683	AC023632.6	TEC	16.3708	24.5914	15.4427	62.9921	60.6592	53.862	15	32	7	75	98	55
ENSG00000059122	105.647	1.59698	0.415064	3.84755	0.000119303	0.00807706	FLYWCH1	protein_coding	91.6766	253.599	130.16	49.5537	50.1367	58.7585	84	330	59	59	81	60
ENSG00000212195	14.6525	3.75141	0.977558	3.83753	0.000124277	0.00836685	U3	snoRNA	48.0211	5.37937	28.6793	3.35958	2.47589	0	44	7	13	4	4	0
ENSG00000099860	214.05	-1.0223	0.266533	-3.83554	0.000125289	0.00838808	GADD45B	protein_coding	118.961	151.391	154.427	245.249	329.293	284.979	109	197	70	292	532	291
ENSG00000181104	643.123	-0.88047	0.229903	-3.82974	0.000128277	0.00854069	F2R	protein_coding	425.642	527.947	401.51	778.582	801.568	923.488	390	687	182	927	1295	943
ENSG00000150764	55.0596	-1.57975	0.4134	-3.82136	0.000132718	0.00878232	DIXDC1	protein_coding	41.4728	20.749	19.8549	81.4697	95.3216	71.4895	38	27	9	97	154	73
ENSG00000160570	125.34	1.05938	0.27744	3.8184	0.000134319	0.00878232	DEDD2	protein_coding	163.708	169.834	174.282	71.391	74.8956	97.9309	150	221	79	85	121	100
ENSG00000129355	185.664	-1.07884	0.282547	-3.81828	0.000134384	0.00878232	CDKN2D	protein_coding	98.225	128.336	132.366	202.414	280.394	272.248	90	167	60	241	453	278
ENSG00000275379	8.35076	4.92773	1.29083	3.81748	0.000134821	0.00878232	HIST1H3I	protein_coding	17.4622	6.91633	24.2671	0.839894	0.618972	0	16	9	11	1	1	0
ENSG00000033030	359.455	1.17823	0.309231	3.81019	0.000138861	0.00899688	ZCCHC8	protein_coding	359.067	652.441	483.136	186.456	202.404	273.227	329	849	219	222	327	279
ENSG00000067182	95.1849	1.32656	0.349086	3.80011	0.000144634	0.00932078	TNFRSF1A	protein_coding	113.504	146.78	147.809	36.9553	52.6126	73.4482	104	191	67	44	85	75
ENSG00000255529	155.754	1.02857	0.27087	3.7973	0.000146282	0.00937686	POLR2M	protein_coding	171.348	226.702	229.435	92.3883	103.987	110.662	157	295	104	110	168	113
ENSG00000116396	50.8661	-1.57759	0.417197	-3.78139	0.000155953	0.00994388	KCNC4	protein_coding	18.5536	34.5817	22.061	60.4724	75.5145	94.0136	17	45	10	72	122	96
ENSG00000182459	819.527	1.15854	0.306595	3.77874	0.000157622	0.0099974	TEX19	protein_coding	738.87	1381.73	1275.13	439.265	464.229	617.944	677	1798	578	523	750	631
ENSG00000154734	23.9118	1.95666	0.520149	3.76172	0.000168746	0.0106469	ADAMTS1	protein_coding	29.4675	45.3404	39.7098	10.0787	12.9984	5.87585	27	59	18	12	21	6
ENSG00000200615	5.33436	6.11355	1.62838	3.75438	0.00017377	0.0109068	Y_RNA	misc_RNA	7.63972	2.30544	22.061	0	0	0	7	3	10	0	0	0
ENSG00000156639	145.686	1.18235	0.315589	3.74648	0.000179336	0.0111978	ZFAND3	protein_coding	145.155	249.756	211.786	73.9107	96.5596	96.9516	133	325	96	88	156	99
ENSG00000277157	9.4336	4.50463	1.20516	3.73778	0.000185653	0.0115118	HIST1H4D	protein_coding	26.1933	3.84241	24.2671	1.67979	0.618972	0	24	5	11	2	1	0
ENSG00000261371	155.578	-1.02318	0.273801	-3.73694	0.000186275	0.0115118	PECAM1	protein_coding	106.956	114.504	83.8319	183.097	217.878	227.2	98	149	38	218	352	232
ENSG00000139832	237.096	-1.16295	0.311562	-3.73266	0.000189471	0.0116183	RAB20	protein_coding	111.322	185.204	141.19	271.286	298.344	415.227	102	241	64	323	482	424
ENSG00000119523	219.222	0.939719	0.251797	3.73205	0.000189926	0.0116183	ALG2	protein_coding	268.482	335.058	260.32	150.341	164.027	137.103	246	436	118	179	265	140
ENSG00000134294	875.397	0.840477	0.225696	3.72393	0.000196146	0.0119381	SLC38A2	protein_coding	1237.63	1002.1	1131.73	644.199	700.057	536.661	1134	1304	513	767	1131	548
ENSG00000087842	36.9311	1.6304	0.438289	3.71992	0.000199284	0.0120682	PIR	protein_coding	60.0264	71.4688	35.2976	19.3176	19.8071	15.6689	55	93	16	23	32	16
ENSG00000200312	6.95142	5.5699	1.505	3.70093	0.000214811	0.0129434	RN7SKP255	misc_RNA	24.0106	3.84241	13.2366	0	0.618972	0	22	5	6	0	1	0
ENSG00000056277	85.647	1.17893	0.319694	3.68767	0.000226321	0.0135691	ZNF280C	protein_coding	111.322	111.43	134.572	64.6718	50.7557	41.131	102	145	61	77	82	42
ENSG00000232692	37.3154	1.5357	0.41672	3.6852	0.000228524	0.0135757	AP001596.1	antisense_RNA	56.7522	56.0992	52.9464	16.7979	14.8553	26.4413	52	73	24	20	24	27
ENSG00000166503	719.756	-0.791092	0.214724	-3.68422	0.0002294	0.0135757	HDGFL3	protein_coding	579.527	501.05	500.785	903.726	1003.97	829.474	531	652	227	1076	1622	847
ENSG00000247095	36.3612	-1.66586	0.452217	-3.68377	0.00022981	0.0135757	MIR210HG	lincRNA	15.2794	19.212	17.6488	37.7952	60.6592	67.5723	14	25	8	45	98	69
ENSG00000039068	133.038	2.30541	0.626094	3.68221	0.000231217	0.0135922	CDH1	protein_coding	241.197	228.239	194.137	103.307	11.7605	19.5862	221	297	88	123	19	20
ENSG00000213160	170.459	-1.18269	0.321735	-3.67597	0.000236949	0.0138615	KLHL23	protein_coding	126.601	81.459	105.893	243.569	290.917	174.317	116	106	48	290	470	178
ENSG00000166170	184.679	-0.935711	0.254973	-3.66985	0.000242698	0.0140975	BAG5	protein_coding	124.418	145.243	108.099	235.17	239.542	255.6	114	189	49	280	387	261
ENSG00000183741	591	-1.13542	0.309447	-3.66919	0.000243322	0.0140975	CBX6	protein_coding	333.965	483.375	288.999	670.235	1070.2	699.226	306	629	131	798	1729	714
ENSG00000100439	35.3896	1.95391	0.532903	3.66654	0.000245858	0.0141763	ABHD4	protein_coding	34.9244	63.0155	70.5952	7.55905	11.7605	24.4827	32	82	32	9	19	25
ENSG00000067064	297.185	-0.893054	0.244329	-3.65513	0.000257048	0.0147509	IDI1	protein_coding	210.638	175.982	240.465	419.107	360.86	376.055	193	229	109	499	583	384
ENSG00000107372	704.003	0.9085	0.248973	3.64899	0.000263278	0.0150368	ZFAND5	protein_coding	984.433	955.223	816.258	474.54	597.927	395.641	902	1243	370	565	966	404
ENSG00000253293	252.742	-0.837738	0.229994	-3.64244	0.000270065	0.0152923	HOXA10	protein_coding	169.165	193.657	180.9	305.721	337.958	329.048	155	252	82	364	546	336
ENSG00000212232	17.5003	3.93709	1.08096	3.64223	0.00027029	0.0152923	SNORD17	snoRNA	29.4675	3.07393	66.183	5.03936	1.23794	0	27	4	30	6	2	0
ENSG00000169926	141.297	-1.04772	0.287925	-3.63885	0.000273853	0.0154215	KLF13	protein_coding	79.6714	111.43	83.8319	196.535	209.831	166.482	73	145	38	234	339	170
ENSG00000249992	82.7995	-1.5347	0.422006	-3.63668	0.000276171	0.0154797	TMEM158	protein_coding	24.0106	56.8676	46.3281	84.8293	123.175	161.586	22	74	21	101	199	165
ENSG00000255302	902.432	-0.731001	0.201215	-3.63294	0.000280209	0.0156334	EID1	protein_coding	742.144	673.958	617.708	1131.34	1138.91	1110.54	680	877	280	1347	1840	1134
ENSG00000177383	98.9015	-1.09991	0.302992	-3.63017	0.00028323	0.0157291	MAGEF1	protein_coding	56.7522	60.71	72.8014	112.546	141.744	148.855	52	79	33	134	229	152
ENSG00000112208	780.853	0.757303	0.208962	3.62412	0.00028995	0.0160284	BAG2	protein_coding	925.498	981.351	1036.87	557.69	535.41	648.302	848	1277	470	664	865	662
ENSG00000266962	82.9925	-1.54037	0.425208	-3.62262	0.000291631	0.0160477	AC067852.2	antisense_RNA	28.3761	59.9416	37.5037	92.3883	101.511	178.234	26	78	17	110	164	182
ENSG00000059804	762.776	-0.735171	0.203048	-3.62068	0.000293833	0.0160954	SLC2A3	protein_coding	590.441	551.77	575.792	866.771	995.925	995.957	541	718	261	1032	1609	1017
ENSG00000092621	379.601	1.48676	0.410956	3.6178	0.000297118	0.0162017	PHGDH	protein_coding	357.975	739.279	580.205	173.858	113.891	312.399	328	962	263	207	184	319
ENSG00000197063	335.851	1.08232	0.30001	3.6076	0.000309038	0.0167758	MAFG	protein_coding	360.158	625.544	381.656	187.296	235.209	225.241	330	814	173	223	380	230
ENSG00000160712	81.188	-1.14282	0.317094	-3.60405	0.000313302	0.0169088	IL6R	protein_coding	48.0211	58.4046	44.122	103.307	127.508	105.765	44	76	20	123	206	108
ENSG00000113916	139.445	-1.06844	0.296523	-3.60322	0.000314296	0.0169088	BCL6	protein_coding	75.3058	99.9026	94.8624	157.06	181.359	228.179	69	130	43	187	293	233
ENSG00000178878	30.8459	-1.7316	0.481097	-3.59928	0.000319101	0.0170911	APOLD1	protein_coding	20.7364	10.7587	11.0305	39.475	55.0885	47.9861	19	14	5	47	89	49
ENSG00000207217	5.24455	6.13396	1.70571	3.59613	0.00032299	0.0172228	SNORA80D	snoRNA	17.4622	0.768482	13.2366	0	0	0	16	1	6	0	0	0
ENSG00000113194	258.569	0.943032	0.263206	3.58286	0.000339847	0.0180418	FAF2	protein_coding	272.847	334.289	414.747	171.338	165.265	192.924	250	435	188	204	267	197
ENSG00000275714	7.84612	4.84044	1.35617	3.5692	0.000358075	0.0189262	HIST1H3A	protein_coding	26.1933	3.84241	15.4427	0	0.618972	0.979309	24	5	7	0	1	1
ENSG00000263731	67.2201	-1.15817	0.324796	-3.56583	0.000362706	0.0190745	AC145207.5	lincRNA	43.6555	37.6556	44.122	85.6692	90.3699	101.848	40	49	20	102	146	104
ENSG00000043355	297.286	-0.937932	0.263105	-3.56486	0.000364048	0.0190745	ZIC2	protein_coding	212.821	214.406	183.106	304.042	446.279	423.061	195	279	83	362	721	432
ENSG00000171867	385.965	0.799199	0.225203	3.5488	0.000386992	0.0201889	PRNP	protein_coding	459.475	535.632	474.312	270.446	260.587	315.337	421	697	215	322	421	322
ENSG00000200243	5.07043	6.06279	1.71061	3.54422	0.000393779	0.0204544	RN7SKP79	misc_RNA	12.0053	0.768482	17.6488	0	0	0	11	1	8	0	0	0
ENSG00000065328	443.519	-0.768402	0.217122	-3.53904	0.000401583	0.0207703	MCM10	protein_coding	319.777	321.225	344.152	515.695	540.362	619.902	293	418	156	614	873	633
ENSG00000101849	118.247	1.20974	0.34197	3.53756	0.000403838	0.0207977	TBL1X	protein_coding	145.155	206.722	143.397	78.95	87.275	47.9861	133	269	65	94	141	49
ENSG00000206840	11.9851	4.05283	1.14622	3.53582	0.000406516	0.0208465	Y_RNA	misc_RNA	20.7364	3.07393	44.122	3.35958	0.618972	0	19	4	20	4	1	0
ENSG00000163993	70.4702	1.46189	0.413585	3.53469	0.000408261	0.0208473	S100P	protein_coding	130.967	66.8579	112.511	51.2335	25.9968	35.2551	120	87	51	61	42	36
ENSG00000137040	138.905	-1.15823	0.327982	-3.53137	0.000413414	0.0210213	RANBP6	protein_coding	104.773	96.8287	52.9464	199.055	217.259	162.565	96	126	24	237	351	166
ENSG00000248323	5.45509	5.22913	1.48189	3.52868	0.000417635	0.0211467	LUCAT1	lincRNA	16.3708	6.91633	8.82441	0	0.618972	0	15	9	4	0	1	0
ENSG00000130749	454.518	-0.845208	0.241374	-3.50166	0.000462377	0.0233143	ZC3H4	protein_coding	327.417	377.324	266.938	525.774	626.399	603.254	300	491	121	626	1012	616
ENSG00000236404	10.0849	2.64269	0.755796	3.49657	0.000471278	0.0233306	VLDLR-AS1	antisense_RNA	20.7364	16.1381	15.4427	2.51968	3.71383	1.95862	19	21	7	3	6	2
ENSG00000118971	3544.01	-0.891858	0.255155	-3.49536	0.000473416	0.0233306	CCND2	protein_coding	3080.99	2044.93	2320.82	4673.17	5286.64	3857.5	2823	2661	1052	5564	8541	3939
ENSG00000151468	223.385	-1.07085	0.306435	-3.49453	0.000474902	0.0233306	CCDC3	protein_coding	109.139	164.455	158.839	268.766	251.302	387.806	100	214	72	320	406	396
ENSG00000126778	510.551	-1.09191	0.312551	-3.49355	0.000476648	0.0233306	SIX1	protein_coding	418.002	302.782	255.908	707.191	883.891	495.53	383	394	116	842	1428	506
ENSG00000159399	150.551	-1.04166	0.298175	-3.49344	0.000476839	0.0233306	HK2	protein_coding	96.0422	79.1536	123.542	173.858	235.828	194.882	88	103	56	207	381	199
ENSG00000139514	642.038	0.857065	0.245336	3.49344	0.000476845	0.0233306	SLC7A1	protein_coding	686.483	1026.69	767.723	443.464	480.322	447.544	629	1336	348	528	776	457
ENSG00000278771	19.8074	3.26081	0.933834	3.49185	0.000479689	0.0233306	RN7SL3	misc_RNA	70.9403	3.84241	33.0915	5.03936	4.95177	0.979309	65	5	15	6	8	1
ENSG00000177732	48.6853	-1.26602	0.362576	-3.49174	0.000479892	0.0233306	SOX12	protein_coding	30.5589	29.9708	24.2671	74.7506	64.992	67.5723	28	39	11	89	105	69
ENSG00000145779	383.63	0.82684	0.236848	3.49101	0.000481204	0.0233306	TNFAIP8	protein_coding	457.292	440.34	575.792	278.005	250.683	299.668	419	573	261	331	405	306
ENSG00000113368	588.487	-0.920556	0.26373	-3.49053	0.00048206	0.0233306	LMNB1	protein_coding	385.26	509.503	322.091	676.115	872.131	765.819	353	663	146	805	1409	782
ENSG00000114268	44.9045	-1.30867	0.375446	-3.48565	0.000490937	0.0236651	PFKFB4	protein_coding	24.0106	25.3599	28.6793	57.1128	63.7541	70.5102	22	33	13	68	103	72
ENSG00000169047	38.9206	-1.44226	0.414518	-3.47937	0.000502601	0.0241308	IRS1	protein_coding	24.0106	23.8229	13.2366	59.6325	61.8972	50.9241	22	31	6	71	100	52
ENSG00000171914	33.9061	1.73657	0.500456	3.46999	0.000520487	0.0247926	TLN2	protein_coding	72.0317	57.6361	26.4732	15.1181	20.4261	11.7517	66	75	12	18	33	12
ENSG00000130559	205.989	-0.967388	0.278788	-3.46998	0.0005205	0.0247926	CAMSAP1	protein_coding	146.246	155.233	114.717	262.887	328.674	228.179	134	202	52	313	531	233
ENSG00000116574	343.37	-1.06096	0.305966	-3.46758	0.000525175	0.0249169	RHOU	protein_coding	284.852	206.722	174.282	532.493	523.031	338.841	261	269	79	634	845	346
ENSG00000196182	119.793	1.06191	0.3065	3.46463	0.000530953	0.0250922	STK40	protein_coding	122.236	202.111	161.045	75.5905	75.5145	82.2619	112	263	73	90	122	84
ENSG00000100532	62.6633	1.33966	0.388411	3.44907	0.000562514	0.0264799	CGRRF1	protein_coding	93.8594	66.0894	110.305	47.874	28.4727	29.3793	86	86	50	57	46	30
ENSG00000144354	440.27	-0.808264	0.234828	-3.44195	0.000577541	0.0270815	CDCA7	protein_coding	275.03	378.861	304.442	570.288	539.124	573.875	252	493	138	679	871	586
ENSG00000121057	114.263	-1.03599	0.301919	-3.43136	0.000600571	0.0280523	AKAP1	protein_coding	80.7628	80.6906	61.7708	138.583	185.691	138.083	74	105	28	165	300	141
ENSG00000070669	10.6951	2.90273	0.846382	3.42958	0.000604526	0.0281047	ASNS	protein_coding	32.7417	10.7587	13.2366	3.35958	3.09486	0.979309	30	14	6	4	5	1
ENSG00000125657	110.221	1.15074	0.335616	3.42875	0.000606359	0.0281047	TNFSF9	protein_coding	115.687	204.416	134.572	63.8319	62.5161	80.3033	106	266	61	76	101	82
ENSG00000159128	179.502	-0.83616	0.245167	-3.41058	0.000648252	0.0299204	IFNGR2	protein_coding	123.327	135.253	127.954	218.372	248.827	223.282	113	176	58	260	402	228
ENSG00000072274	2772.8	-0.666608	0.195507	-3.40964	0.000650498	0.0299204	TFRC	protein_coding	2153.31	1958.86	2320.82	3401.57	3583.23	3218.99	1973	2549	1052	4050	5789	3287
ENSG00000198888	20861.7	1.33138	0.392045	3.396	0.000683788	0.0313321	MT-ND1	protein_coding	24307.4	16480.9	48787.9	10882.5	9595.92	15115.6	22272	21446	22115	12957	15503	15435
ENSG00000135316	1807.62	-0.659134	0.195251	-3.37583	0.000735921	0.0335931	SYNCRIP	protein_coding	1305.3	1477.02	1422.94	2051.86	2320.52	2268.08	1196	1922	645	2443	3749	2316
ENSG00000198786	32157.2	1.52437	0.451788	3.37409	0.000740607	0.0336794	MT-ND5	protein_coding	45831.8	17973.2	79368.9	20247.3	17287.3	12234.5	41994	23388	35977	24107	27929	12493
ENSG00000225159	10.4032	-5.52755	1.64133	-3.36772	0.000757933	0.0343378	NPM1P39	processed_pseudogene	1.09139	0	0	5.87926	54.4695	0.979309	1	0	0	7	88	1
ENSG00000137331	112.706	-1.017	0.302426	-3.3628	0.000771556	0.034824	IER3	protein_coding	94.9508	67.6264	59.5647	162.1	146.077	145.917	87	88	27	193	236	149
ENSG00000182541	132.326	-0.910273	0.271005	-3.35887	0.000782606	0.035191	LIMK2	protein_coding	82.9455	99.9026	92.6563	153.701	182.597	182.151	76	130	42	183	295	186
ENSG00000188021	138.664	-1.1391	0.339525	-3.35498	0.000793707	0.0355575	UBQLN2	protein_coding	117.87	56.8676	86.038	209.134	195.595	166.482	108	74	39	249	316	170
ENSG00000274618	13.1091	3.05734	0.911769	3.35319	0.000798848	0.0356552	HIST1H4F	protein_coding	34.9244	6.91633	28.6793	5.03936	3.09486	0	32	9	13	6	5	0
ENSG00000156504	194.071	-0.863162	0.258422	-3.34013	0.000837407	0.0372383	FAM122B	protein_coding	125.51	156.002	130.16	221.732	251.921	279.103	115	203	59	264	407	285
ENSG00000189184	18.7952	-1.86305	0.558066	-3.33841	0.000842597	0.0373314	PCDH18	protein_coding	8.73111	8.4533	6.6183	27.7165	25.9968	35.2551	8	11	3	33	42	36
ENSG00000100417	86.308	1.03974	0.311742	3.33527	0.000852171	0.0373954	PMM1	protein_coding	113.504	115.272	119.129	49.5537	48.8988	71.4895	104	150	54	59	79	73
ENSG00000152409	390.09	1.1819	0.354395	3.33497	0.000853085	0.0373954	JMY	protein_coding	700.672	434.961	489.755	254.488	320.627	140.041	642	566	222	303	518	143
ENSG00000186767	77.0004	-1.28387	0.384982	-3.33488	0.000853351	0.0373954	SPIN4	protein_coding	30.5589	64.5524	37.5037	90.7086	118.224	120.455	28	84	17	108	191	123
ENSG00000169359	145.872	0.89398	0.268535	3.3291	0.000871284	0.0380429	SLC33A1	protein_coding	164.8	191.352	213.992	89.8687	111.415	103.807	151	249	97	107	180	106
ENSG00000088970	60.3635	1.10525	0.332259	3.32648	0.000879504	0.0382632	KIZ	protein_coding	86.2197	85.3014	75.0075	43.6745	32.8055	39.1723	79	111	34	52	53	40
ENSG00000157693	113.721	1.07134	0.32246	3.32241	0.000892448	0.0386867	TMEM268	protein_coding	150.612	199.805	110.305	66.3516	79.8473	75.4068	138	260	50	79	129	77
ENSG00000167550	102.735	0.942392	0.284097	3.31714	0.000909429	0.0392101	RHEBL1	protein_coding	137.515	126.799	141.19	62.1522	67.4679	81.2826	126	165	64	74	109	83
ENSG00000266019	8.31788	4.31653	1.30147	3.31665	0.000911029	0.0392101	MIR3609	miRNA	24.0106	1.53696	22.061	1.67979	0.618972	0	22	2	10	2	1	0
ENSG00000135047	468.481	1.02654	0.31044	3.30671	0.000943984	0.0404838	CTSL	protein_coding	427.824	650.904	807.433	282.204	260.587	381.93	392	847	366	336	421	390
ENSG00000265972	178.312	1.06919	0.32386	3.30139	0.000962063	0.0410609	TXNIP	protein_coding	283.761	222.86	218.404	135.223	136.174	73.4482	260	290	99	161	220	75
ENSG00000128039	161.498	1.15659	0.350463	3.30017	0.000966269	0.0410609	SRD5A3	protein_coding	160.434	243.609	264.732	78.1101	81.0853	141.02	147	317	120	93	131	144
ENSG00000198763	26710.8	1.17668	0.356594	3.29976	0.000967661	0.0410609	MT-ND2	protein_coding	29501.3	22697.1	58916.1	15312.9	15205	18632.3	27031	29535	26706	18232	24565	19026
ENSG00000117906	305.718	-0.922638	0.279943	-3.29581	0.000981376	0.0414967	RCN2	protein_coding	172.439	229.776	231.641	354.435	341.672	504.344	158	299	105	422	552	515
[truncated: 21,471 more rows]

## Sheet: IPA_CM14_RNA_seq_6h
RNA-Seq 12h CM14 vs DMSO IPA
© 2000-2023 QIAGEN. All rights reserved.					NUM!= no activity pattern found
[truncated: 333 more rows]

## Sheet: RNA_Seq 12h_DE_genes
RNA-Seq CM14 vs DMSO 12h DE Genes
[truncated: 22,336 more rows]

## Sheet: IPA_CM14_RNA_Seq_12h
RNA-Seq 12h CM14 vs DMSO IPA
[truncated: 489 more rows]

[truncated: 4 more sheets: Gene sets Top 10 IPA Pathways, CM39AL_LC_MS_MS_DE_proteins, CM39AL_LC_MS_MS_variables, IPA_CM39AL_ LC_MS_MS]
